# Supplementary material for: Exploratory Temporal and Evolutionary Insights into the Filoviridae Family Through Multiprotein Phylogeny
Source: Microorganisms. 2025 Oct 17;13(10):2388. doi: 10.3390/microorganisms13102388 (PMC12566026; doi:10.3390/microorganisms13102388)
Supplement: Supplementary file 1 [file microorganisms-13-02388-s001.zip]

Archive with 36 entries (36 files):
- File S28 Supplementary Figures’ captions.pdf
- File S1 Phylogenetic Reconstruction.pdf
- Figure S1 Filoviral Phylogenetic Tree (GP).png
- Figure S2 Filoviral Phylogenetic Tree (L).png
- Figure S3 Filoviral Phylogenetic Tree (NP).png
- Figure S4 Filoviral Phylogenetic Tree (VP24).png
- Figure S5 Filoviral Phylogenetic Tree (VP30).png
- Figure S6 Filoviral Phylogenetic Tree (VP35).png
- Figure S7 Filoviral Phylogenetic Tree (VP40).png
- File S2 Model Testing Proteome.txt
- File S3 Proteome Tree MTSX.mtsx
- File S4 Proteome Tree NWK.nwk
- File S5 Test Molecular Clock (ML).txt
- File S6 Proteome Temporal Tree MTSX.mtsx
- File S7 Model Testing GP.txt
- File S8 GP Tree MTSX.mtsx
- File S9 GP Tree NWK.nwk
- File S10 Model Testing L.txt
- File S11 L Tree MTSX.mtsx
- File S12 L Tree NWK.nwk
- File S13 Model Testing NP.txt
- File S14 NP Tree MTSX.mtsx
- File S15 NP Tree NWK.nwk
- File S16 Model Testing VP24.txt
- File S17 VP24 Tree MTSX.mtsx
- File S18 VP24 Tree NWK.nwk
- File S19 Model Testing VP30.txt
- File S20 VP30 Tree MTSX.mtsx
- File S21 VP30 Tree NWK.nwk
- File S22 Model Testing VP35.txt
- File S23 VP35 Tree MTSX.mtsx
- File S24 VP35 Tree NWK.nwk
- File S25 Model Testing VP40.txt
- File S26 VP40 Tree MTSX.mtsx
- File S27 VP40 Tree NWK.nwk
- Table S1 Experimental phases.xlsx
