# Supplementary material for: Exploratory Temporal and Evolutionary Insights into the Filoviridae Family Through Multiprotein Phylogeny
Source: Microorganisms. 2025 Oct 17;13(10):2388. doi: 10.3390/microorganisms13102388 (PMC12566026; doi:10.3390/microorganisms13102388)
Supplement: Supplementary file 1 [file microorganisms-13-02388-s001.zip › File S2 Model Testing Proteome.txt]

Table. Maximum Likelihood analysis of substitution models
Model	Parameters	BIC	AICc	lnL	(+I)	(+G)	f(A)	f(R)	f(N)	f(D)	f(C)	f(Q)	f(E)	f(G)	f(H)	f(I)	f(L)	f(K)	f(M)	f(F)	f(P)	f(S)	f(T)	f(W)	f(Y)	f(V)	r(AR)	r(AN)	r(AD)	r(AC)	r(AQ)	r(AE)	r(AG)	r(AH)	r(AI)	r(AL)	r(AK)	r(AM)	r(AF)	r(AP)	r(AS)	r(AT)	r(AW)	r(AY)	r(AV)	r(RA)	r(RN)	r(RD)	r(RC)
LG+G+F	127	122424.394	121189.000	-60467.369	n/a	0.84	0.058	0.057	0.051	0.050	0.018	0.047	0.056	0.051	0.028	0.063	0.114	0.051	0.018	0.046	0.051	0.079	0.064	0.012	0.035	0.051	0.001	0.001	0.001	0.002	0.002	0.003	0.005	0.001	0.000	0.002	0.001	0.001	0.001	0.003	0.019	0.007	0.000	0.000	0.007	0.001	0.002	0.000	0.000
LG+G+I+F	128	122436.123	121191.004	-60467.369	0.00	0.84	0.058	0.057	0.051	0.050	0.018	0.047	0.056	0.051	0.028	0.063	0.114	0.051	0.018	0.046	0.051	0.079	0.064	0.012	0.035	0.051	0.001	0.001	0.001	0.002	0.002	0.003	0.005	0.001	0.000	0.002	0.001	0.001	0.001	0.003	0.019	0.007	0.000	0.000	0.007	0.001	0.002	0.000	0.000
LG+G	108	122501.254	121450.651	-60617.231	n/a	0.84	0.079	0.056	0.042	0.053	0.013	0.041	0.072	0.057	0.022	0.062	0.099	0.065	0.023	0.042	0.044	0.061	0.053	0.012	0.034	0.069	0.001	0.001	0.001	0.002	0.002	0.004	0.006	0.000	0.000	0.002	0.002	0.001	0.001	0.003	0.015	0.006	0.000	0.000	0.009	0.002	0.002	0.000	0.000
LG+G+I	109	122512.984	121452.654	-60617.230	0.00	0.84	0.079	0.056	0.042	0.053	0.013	0.041	0.072	0.057	0.022	0.062	0.099	0.065	0.023	0.042	0.044	0.061	0.053	0.012	0.034	0.069	0.001	0.001	0.001	0.002	0.002	0.004	0.006	0.000	0.000	0.002	0.002	0.001	0.001	0.003	0.015	0.006	0.000	0.000	0.009	0.002	0.002	0.000	0.000
rtREV+G+F	127	122649.616	121414.223	-60579.980	n/a	0.86	0.058	0.057	0.051	0.050	0.018	0.047	0.056	0.051	0.028	0.063	0.114	0.051	0.018	0.046	0.051	0.079	0.064	0.012	0.035	0.051	0.001	0.001	0.000	0.004	0.001	0.002	0.004	0.000	0.000	0.003	0.001	0.002	0.000	0.003	0.019	0.008	0.000	0.001	0.005	0.001	0.001	0.001	0.001
rtREV+G+I+F	128	122661.345	121416.227	-60579.980	0.00	0.86	0.058	0.057	0.051	0.050	0.018	0.047	0.056	0.051	0.028	0.063	0.114	0.051	0.018	0.046	0.051	0.079	0.064	0.012	0.035	0.051	0.001	0.001	0.000	0.004	0.001	0.002	0.004	0.000	0.000	0.003	0.001	0.002	0.000	0.003	0.019	0.008	0.000	0.001	0.005	0.001	0.001	0.001	0.001
WAG+G+F	127	122798.075	121562.682	-60654.210	n/a	0.94	0.058	0.057	0.051	0.050	0.018	0.047	0.056	0.051	0.028	0.063	0.114	0.051	0.018	0.046	0.051	0.079	0.064	0.012	0.035	0.051	0.002	0.001	0.002	0.001	0.002	0.005	0.004	0.000	0.001	0.002	0.002	0.001	0.001	0.004	0.014	0.007	0.000	0.000	0.005	0.002	0.002	0.000	0.001
WAG+G+I+F	128	122809.805	121564.686	-60654.210	0.00	0.94	0.058	0.057	0.051	0.050	0.018	0.047	0.056	0.051	0.028	0.063	0.114	0.051	0.018	0.046	0.051	0.079	0.064	0.012	0.035	0.051	0.002	0.001	0.002	0.001	0.002	0.005	0.004	0.000	0.001	0.002	0.002	0.001	0.001	0.004	0.014	0.007	0.000	0.000	0.005	0.002	0.002	0.000	0.001
WAG+G	108	122992.237	121941.633	-60862.722	n/a	0.96	0.087	0.044	0.039	0.057	0.019	0.037	0.058	0.083	0.024	0.048	0.086	0.062	0.020	0.038	0.046	0.070	0.061	0.014	0.035	0.071	0.001	0.001	0.002	0.001	0.002	0.005	0.006	0.000	0.000	0.002	0.003	0.001	0.000	0.004	0.012	0.007	0.000	0.000	0.008	0.003	0.001	0.000	0.001
JTT+G+F	127	122992.820	121757.427	-60751.582	n/a	0.86	0.058	0.057	0.051	0.050	0.018	0.047	0.056	0.051	0.028	0.063	0.114	0.051	0.018	0.046	0.051	0.079	0.064	0.012	0.035	0.051	0.002	0.001	0.002	0.001	0.001	0.003	0.005	0.000	0.001	0.002	0.001	0.000	0.000	0.005	0.016	0.015	0.000	0.000	0.008	0.002	0.001	0.000	0.001
WAG+G+I	109	123003.446	121943.117	-60862.462	0.00	0.99	0.087	0.044	0.039	0.057	0.019	0.037	0.058	0.083	0.024	0.048	0.086	0.062	0.020	0.038	0.046	0.070	0.061	0.014	0.035	0.071	0.001	0.001	0.002	0.001	0.002	0.005	0.006	0.000	0.000	0.002	0.003	0.001	0.000	0.004	0.012	0.007	0.000	0.000	0.008	0.003	0.001	0.000	0.001
JTT+G+I+F	128	123004.549	121759.430	-60751.582	0.00	0.86	0.058	0.057	0.051	0.050	0.018	0.047	0.056	0.051	0.028	0.063	0.114	0.051	0.018	0.046	0.051	0.079	0.064	0.012	0.035	0.051	0.002	0.001	0.002	0.001	0.001	0.003	0.005	0.000	0.001	0.002	0.001	0.000	0.000	0.005	0.016	0.015	0.000	0.000	0.008	0.002	0.001	0.000	0.001
JTT+G	108	123005.713	121955.109	-60869.460	n/a	0.87	0.077	0.051	0.043	0.051	0.020	0.041	0.062	0.075	0.023	0.053	0.091	0.060	0.023	0.041	0.051	0.068	0.059	0.014	0.032	0.066	0.001	0.001	0.002	0.001	0.001	0.003	0.007	0.000	0.001	0.001	0.001	0.001	0.000	0.005	0.014	0.014	0.000	0.000	0.010	0.002	0.001	0.000	0.001
JTT+G+I	109	123017.442	121957.112	-60869.460	0.00	0.87	0.077	0.051	0.043	0.051	0.020	0.041	0.062	0.075	0.023	0.053	0.091	0.060	0.023	0.041	0.051	0.068	0.059	0.014	0.032	0.066	0.001	0.001	0.002	0.001	0.001	0.003	0.007	0.000	0.001	0.001	0.001	0.001	0.000	0.005	0.014	0.014	0.000	0.000	0.010	0.002	0.001	0.000	0.001
rtREV+G	108	123270.692	122220.088	-61001.949	n/a	0.89	0.065	0.045	0.038	0.042	0.011	0.061	0.061	0.064	0.027	0.068	0.102	0.075	0.015	0.029	0.068	0.049	0.062	0.025	0.032	0.062	0.001	0.001	0.000	0.003	0.001	0.003	0.005	0.000	0.000	0.002	0.002	0.002	0.000	0.004	0.012	0.009	0.000	0.001	0.006	0.001	0.001	0.001	0.001
rtREV+G+I	109	123282.422	122222.092	-61001.949	0.00	0.89	0.065	0.045	0.038	0.042	0.011	0.061	0.061	0.064	0.027	0.068	0.102	0.075	0.015	0.029	0.068	0.049	0.062	0.025	0.032	0.062	0.001	0.001	0.000	0.003	0.001	0.003	0.005	0.000	0.000	0.002	0.002	0.002	0.000	0.004	0.012	0.009	0.000	0.001	0.006	0.001	0.001	0.001	0.001
cpREV+G+F	127	123307.778	122072.385	-60909.061	n/a	0.86	0.058	0.057	0.051	0.050	0.018	0.047	0.056	0.051	0.028	0.063	0.114	0.051	0.018	0.046	0.051	0.079	0.064	0.012	0.035	0.051	0.001	0.001	0.001	0.001	0.001	0.003	0.003	0.000	0.001	0.002	0.001	0.000	0.000	0.002	0.018	0.008	0.000	0.000	0.005	0.001	0.002	0.000	0.001
cpREV+G+I+F	128	123314.928	122069.809	-60906.771	0.01	0.93	0.058	0.057	0.051	0.050	0.018	0.047	0.056	0.051	0.028	0.063	0.114	0.051	0.018	0.046	0.051	0.079	0.064	0.012	0.035	0.051	0.001	0.001	0.001	0.001	0.001	0.003	0.003	0.000	0.001	0.002	0.001	0.000	0.000	0.002	0.018	0.008	0.000	0.000	0.005	0.001	0.002	0.000	0.001
cpREV+G	108	123404.888	122354.284	-61069.047	n/a	0.91	0.076	0.062	0.041	0.037	0.009	0.038	0.050	0.084	0.025	0.081	0.101	0.050	0.022	0.051	0.043	0.062	0.054	0.018	0.031	0.066	0.001	0.001	0.001	0.001	0.001	0.002	0.006	0.000	0.001	0.002	0.001	0.000	0.000	0.002	0.015	0.007	0.000	0.000	0.006	0.001	0.001	0.000	0.001
cpREV+G+I	109	123413.236	122352.906	-61067.356	0.01	0.97	0.076	0.062	0.041	0.037	0.009	0.038	0.050	0.084	0.025	0.081	0.101	0.050	0.022	0.051	0.043	0.062	0.054	0.018	0.031	0.066	0.001	0.001	0.001	0.001	0.001	0.002	0.006	0.000	0.001	0.002	0.001	0.000	0.000	0.002	0.015	0.007	0.000	0.000	0.006	0.001	0.001	0.000	0.001
Dayhoff+G+F	127	123470.387	122234.994	-60990.366	n/a	0.83	0.058	0.057	0.051	0.050	0.018	0.047	0.056	0.051	0.028	0.063	0.114	0.051	0.018	0.046	0.051	0.079	0.064	0.012	0.035	0.051	0.001	0.003	0.003	0.000	0.002	0.005	0.006	0.000	0.002	0.002	0.001	0.001	0.000	0.006	0.016	0.012	0.000	0.000	0.005	0.001	0.001	0.000	0.000
Dayhoff+G+I+F	128	123480.349	122235.230	-60989.482	0.01	0.87	0.058	0.057	0.051	0.050	0.018	0.047	0.056	0.051	0.028	0.063	0.114	0.051	0.018	0.046	0.051	0.079	0.064	0.012	0.035	0.051	0.001	0.003	0.003	0.000	0.002	0.005	0.006	0.000	0.002	0.002	0.001	0.001	0.000	0.006	0.016	0.012	0.000	0.000	0.005	0.001	0.001	0.000	0.000
mtREV24+G+F	127	124123.173	122887.780	-61316.759	n/a	0.74	0.058	0.057	0.051	0.050	0.018	0.047	0.056	0.051	0.028	0.063	0.114	0.051	0.018	0.046	0.051	0.079	0.064	0.012	0.035	0.051	0.001	0.001	0.000	0.001	0.000	0.000	0.003	0.000	0.003	0.001	0.000	0.001	0.000	0.001	0.016	0.016	0.000	0.000	0.005	0.001	0.000	0.000	0.001
mtREV24+G+I+F	128	124133.999	122888.880	-61316.307	0.00	0.76	0.058	0.057	0.051	0.050	0.018	0.047	0.056	0.051	0.028	0.063	0.114	0.051	0.018	0.046	0.051	0.079	0.064	0.012	0.035	0.051	0.001	0.001	0.000	0.001	0.000	0.000	0.003	0.000	0.003	0.001	0.000	0.001	0.000	0.001	0.016	0.016	0.000	0.000	0.005	0.001	0.000	0.000	0.001
Dayhoff+G	108	124216.958	123166.354	-61475.082	n/a	0.85	0.087	0.041	0.040	0.047	0.034	0.038	0.050	0.089	0.034	0.037	0.085	0.081	0.015	0.040	0.051	0.070	0.059	0.011	0.030	0.065	0.001	0.002	0.003	0.001	0.002	0.005	0.011	0.000	0.001	0.002	0.001	0.001	0.000	0.006	0.014	0.011	0.000	0.000	0.007	0.001	0.001	0.000	0.000
Dayhoff+G+I	109	124227.097	123166.767	-61474.287	0.01	0.89	0.087	0.041	0.040	0.047	0.034	0.038	0.050	0.089	0.034	0.037	0.085	0.081	0.015	0.040	0.051	0.070	0.059	0.011	0.030	0.065	0.001	0.002	0.003	0.001	0.002	0.005	0.011	0.000	0.001	0.002	0.001	0.001	0.000	0.006	0.014	0.011	0.000	0.000	0.007	0.001	0.001	0.000	0.000
WAG+I+F	127	125950.953	124715.560	-62230.649	0.04	n/a	0.058	0.057	0.051	0.050	0.018	0.047	0.056	0.051	0.028	0.063	0.114	0.051	0.018	0.046	0.051	0.079	0.064	0.012	0.035	0.051	0.002	0.001	0.002	0.001	0.002	0.005	0.004	0.000	0.001	0.002	0.002	0.001	0.001	0.004	0.014	0.007	0.000	0.000	0.005	0.002	0.002	0.000	0.001
WAG+I	108	126058.943	125008.339	-62396.075	0.04	n/a	0.087	0.044	0.039	0.057	0.019	0.037	0.058	0.083	0.024	0.048	0.086	0.062	0.020	0.038	0.046	0.070	0.061	0.014	0.035	0.071	0.001	0.001	0.002	0.001	0.002	0.005	0.006	0.000	0.000	0.002	0.003	0.001	0.000	0.004	0.012	0.007	0.000	0.000	0.008	0.003	0.001	0.000	0.001
LG+I+F	127	126256.238	125020.845	-62383.292	0.04	n/a	0.058	0.057	0.051	0.050	0.018	0.047	0.056	0.051	0.028	0.063	0.114	0.051	0.018	0.046	0.051	0.079	0.064	0.012	0.035	0.051	0.001	0.001	0.001	0.002	0.002	0.003	0.005	0.001	0.000	0.002	0.001	0.001	0.001	0.003	0.019	0.007	0.000	0.000	0.007	0.001	0.002	0.000	0.000
LG+I	108	126299.493	125248.890	-62516.350	0.04	n/a	0.079	0.056	0.042	0.053	0.013	0.041	0.072	0.057	0.022	0.062	0.099	0.065	0.023	0.042	0.044	0.061	0.053	0.012	0.034	0.069	0.001	0.001	0.001	0.002	0.002	0.004	0.006	0.000	0.000	0.002	0.002	0.001	0.001	0.003	0.015	0.006	0.000	0.000	0.009	0.002	0.002	0.000	0.000
rtREV+I+F	127	126342.706	125107.313	-62426.526	0.04	n/a	0.058	0.057	0.051	0.050	0.018	0.047	0.056	0.051	0.028	0.063	0.114	0.051	0.018	0.046	0.051	0.079	0.064	0.012	0.035	0.051	0.001	0.001	0.000	0.004	0.001	0.002	0.004	0.000	0.000	0.003	0.001	0.002	0.000	0.003	0.019	0.008	0.000	0.001	0.005	0.001	0.001	0.001	0.001
JTT+I	108	126536.959	125486.356	-62635.083	0.04	n/a	0.077	0.051	0.043	0.051	0.020	0.041	0.062	0.075	0.023	0.053	0.091	0.060	0.023	0.041	0.051	0.068	0.059	0.014	0.032	0.066	0.001	0.001	0.002	0.001	0.001	0.003	0.007	0.000	0.001	0.001	0.001	0.001	0.000	0.005	0.014	0.014	0.000	0.000	0.010	0.002	0.001	0.000	0.001
JTT+I+F	127	126547.274	125311.881	-62528.809	0.04	n/a	0.058	0.057	0.051	0.050	0.018	0.047	0.056	0.051	0.028	0.063	0.114	0.051	0.018	0.046	0.051	0.079	0.064	0.012	0.035	0.051	0.002	0.001	0.002	0.001	0.001	0.003	0.005	0.000	0.001	0.002	0.001	0.000	0.000	0.005	0.016	0.015	0.000	0.000	0.008	0.002	0.001	0.000	0.001
WAG+F	126	126622.307	125396.640	-62572.191	n/a	n/a	0.058	0.057	0.051	0.050	0.018	0.047	0.056	0.051	0.028	0.063	0.114	0.051	0.018	0.046	0.051	0.079	0.064	0.012	0.035	0.051	0.002	0.001	0.002	0.001	0.002	0.005	0.004	0.000	0.001	0.002	0.002	0.001	0.001	0.004	0.014	0.007	0.000	0.000	0.005	0.002	0.002	0.000	0.001
WAG	107	126722.176	125681.298	-62733.556	n/a	n/a	0.087	0.044	0.039	0.057	0.019	0.037	0.058	0.083	0.024	0.048	0.086	0.062	0.020	0.038	0.046	0.070	0.061	0.014	0.035	0.071	0.001	0.001	0.002	0.001	0.002	0.005	0.006	0.000	0.000	0.002	0.003	0.001	0.000	0.004	0.012	0.007	0.000	0.000	0.008	0.003	0.001	0.000	0.001
cpREV+I	108	126733.107	125682.503	-62733.157	0.04	n/a	0.076	0.062	0.041	0.037	0.009	0.038	0.050	0.084	0.025	0.081	0.101	0.050	0.022	0.051	0.043	0.062	0.054	0.018	0.031	0.066	0.001	0.001	0.001	0.001	0.001	0.002	0.006	0.000	0.001	0.002	0.001	0.000	0.000	0.002	0.015	0.007	0.000	0.000	0.006	0.001	0.001	0.000	0.001
cpREV+I+F	127	126793.801	125558.407	-62652.073	0.04	n/a	0.058	0.057	0.051	0.050	0.018	0.047	0.056	0.051	0.028	0.063	0.114	0.051	0.018	0.046	0.051	0.079	0.064	0.012	0.035	0.051	0.001	0.001	0.001	0.001	0.001	0.003	0.003	0.000	0.001	0.002	0.001	0.000	0.000	0.002	0.018	0.008	0.000	0.000	0.005	0.001	0.002	0.000	0.001
rtREV+I	108	126856.667	125806.063	-62794.937	0.04	n/a	0.065	0.045	0.038	0.042	0.011	0.061	0.061	0.064	0.027	0.068	0.102	0.075	0.015	0.029	0.068	0.049	0.062	0.025	0.032	0.062	0.001	0.001	0.000	0.003	0.001	0.003	0.005	0.000	0.000	0.002	0.002	0.002	0.000	0.004	0.012	0.009	0.000	0.001	0.006	0.001	0.001	0.001	0.001
LG+F	126	126947.208	125721.541	-62734.641	n/a	n/a	0.058	0.057	0.051	0.050	0.018	0.047	0.056	0.051	0.028	0.063	0.114	0.051	0.018	0.046	0.051	0.079	0.064	0.012	0.035	0.051	0.001	0.001	0.001	0.002	0.002	0.003	0.005	0.001	0.000	0.002	0.001	0.001	0.001	0.003	0.019	0.007	0.000	0.000	0.007	0.001	0.002	0.000	0.000
LG	107	126977.414	125936.537	-62861.175	n/a	n/a	0.079	0.056	0.042	0.053	0.013	0.041	0.072	0.057	0.022	0.062	0.099	0.065	0.023	0.042	0.044	0.061	0.053	0.012	0.034	0.069	0.001	0.001	0.001	0.002	0.002	0.004	0.006	0.000	0.000	0.002	0.002	0.001	0.001	0.003	0.015	0.006	0.000	0.000	0.009	0.002	0.002	0.000	0.000
rtREV+F	126	126999.895	125774.227	-62760.985	n/a	n/a	0.058	0.057	0.051	0.050	0.018	0.047	0.056	0.051	0.028	0.063	0.114	0.051	0.018	0.046	0.051	0.079	0.064	0.012	0.035	0.051	0.001	0.001	0.000	0.004	0.001	0.002	0.004	0.000	0.000	0.003	0.001	0.002	0.000	0.003	0.019	0.008	0.000	0.001	0.005	0.001	0.001	0.001	0.001
Dayhoff+I+F	127	127175.253	125939.860	-62842.799	0.04	n/a	0.058	0.057	0.051	0.050	0.018	0.047	0.056	0.051	0.028	0.063	0.114	0.051	0.018	0.046	0.051	0.079	0.064	0.012	0.035	0.051	0.001	0.003	0.003	0.000	0.002	0.005	0.006	0.000	0.002	0.002	0.001	0.001	0.000	0.006	0.016	0.012	0.000	0.000	0.005	0.001	0.001	0.000	0.000
JTT	107	127243.990	126203.112	-62994.463	n/a	n/a	0.077	0.051	0.043	0.051	0.020	0.041	0.062	0.075	0.023	0.053	0.091	0.060	0.023	0.041	0.051	0.068	0.059	0.014	0.032	0.066	0.001	0.001	0.002	0.001	0.001	0.003	0.007	0.000	0.001	0.001	0.001	0.001	0.000	0.005	0.014	0.014	0.000	0.000	0.010	0.002	0.001	0.000	0.001
JTT+F	126	127264.920	126039.253	-62893.497	n/a	n/a	0.058	0.057	0.051	0.050	0.018	0.047	0.056	0.051	0.028	0.063	0.114	0.051	0.018	0.046	0.051	0.079	0.064	0.012	0.035	0.051	0.002	0.001	0.002	0.001	0.001	0.003	0.005	0.000	0.001	0.002	0.001	0.000	0.000	0.005	0.016	0.015	0.000	0.000	0.008	0.002	0.001	0.000	0.001
cpREV	107	127439.057	126398.180	-63091.997	n/a	n/a	0.076	0.062	0.041	0.037	0.009	0.038	0.050	0.084	0.025	0.081	0.101	0.050	0.022	0.051	0.043	0.062	0.054	0.018	0.031	0.066	0.001	0.001	0.001	0.001	0.001	0.002	0.006	0.000	0.001	0.002	0.001	0.000	0.000	0.002	0.015	0.007	0.000	0.000	0.006	0.001	0.001	0.000	0.001
rtREV	107	127497.726	126456.848	-63121.331	n/a	n/a	0.065	0.045	0.038	0.042	0.011	0.061	0.061	0.064	0.027	0.068	0.102	0.075	0.015	0.029	0.068	0.049	0.062	0.025	0.032	0.062	0.001	0.001	0.000	0.003	0.001	0.003	0.005	0.000	0.000	0.002	0.002	0.002	0.000	0.004	0.012	0.009	0.000	0.001	0.006	0.001	0.001	0.001	0.001
cpREV+F	126	127556.615	126330.948	-63039.345	n/a	n/a	0.058	0.057	0.051	0.050	0.018	0.047	0.056	0.051	0.028	0.063	0.114	0.051	0.018	0.046	0.051	0.079	0.064	0.012	0.035	0.051	0.001	0.001	0.001	0.001	0.001	0.003	0.003	0.000	0.001	0.002	0.001	0.000	0.000	0.002	0.018	0.008	0.000	0.000	0.005	0.001	0.002	0.000	0.001
Dayhoff+I	108	127876.974	126826.370	-63305.090	0.04	n/a	0.087	0.041	0.040	0.047	0.034	0.038	0.050	0.089	0.034	0.037	0.085	0.081	0.015	0.040	0.051	0.070	0.059	0.011	0.030	0.065	0.001	0.002	0.003	0.001	0.002	0.005	0.011	0.000	0.001	0.002	0.001	0.001	0.000	0.006	0.014	0.011	0.000	0.000	0.007	0.001	0.001	0.000	0.000
Dayhoff+F	126	127926.955	126701.287	-63224.515	n/a	n/a	0.058	0.057	0.051	0.050	0.018	0.047	0.056	0.051	0.028	0.063	0.114	0.051	0.018	0.046	0.051	0.079	0.064	0.012	0.035	0.051	0.001	0.003	0.003	0.000	0.002	0.005	0.006	0.000	0.002	0.002	0.001	0.001	0.000	0.006	0.016	0.012	0.000	0.000	0.005	0.001	0.001	0.000	0.000
mtREV24+G	108	128250.187	127199.583	-63491.697	n/a	0.80	0.072	0.019	0.039	0.019	0.006	0.025	0.024	0.056	0.028	0.087	0.168	0.023	0.053	0.060	0.055	0.072	0.088	0.029	0.033	0.044	0.000	0.001	0.000	0.000	0.000	0.000	0.003	0.000	0.004	0.002	0.000	0.004	0.000	0.001	0.014	0.021	0.000	0.000	0.004	0.001	0.000	0.000	0.000
mtREV24+G+I	109	128261.916	127201.587	-63491.697	0.00	0.80	0.072	0.019	0.039	0.019	0.006	0.025	0.024	0.056	0.028	0.087	0.168	0.023	0.053	0.060	0.055	0.072	0.088	0.029	0.033	0.044	0.000	0.001	0.000	0.000	0.000	0.000	0.003	0.000	0.004	0.002	0.000	0.004	0.000	0.001	0.014	0.021	0.000	0.000	0.004	0.001	0.000	0.000	0.000
Dayhoff	107	128619.642	127578.765	-63682.289	n/a	n/a	0.087	0.041	0.040	0.047	0.034	0.038	0.050	0.089	0.034	0.037	0.085	0.081	0.015	0.040	0.051	0.070	0.059	0.011	0.030	0.065	0.001	0.002	0.003	0.001	0.002	0.005	0.011	0.000	0.001	0.002	0.001	0.001	0.000	0.006	0.014	0.011	0.000	0.000	0.007	0.001	0.001	0.000	0.000
mtREV24+I+F	127	128641.820	127406.427	-63576.082	0.04	n/a	0.058	0.057	0.051	0.050	0.018	0.047	0.056	0.051	0.028	0.063	0.114	0.051	0.018	0.046	0.051	0.079	0.064	0.012	0.035	0.051	0.001	0.001	0.000	0.001	0.000	0.000	0.003	0.000	0.003	0.001	0.000	0.001	0.000	0.001	0.016	0.016	0.000	0.000	0.005	0.001	0.000	0.000	0.001
mtREV24+F	126	129322.727	128097.060	-63922.401	n/a	n/a	0.058	0.057	0.051	0.050	0.018	0.047	0.056	0.051	0.028	0.063	0.114	0.051	0.018	0.046	0.051	0.079	0.064	0.012	0.035	0.051	0.001	0.001	0.000	0.001	0.000	0.000	0.003	0.000	0.003	0.001	0.000	0.001	0.000	0.001	0.016	0.016	0.000	0.000	0.005	0.001	0.000	0.000	0.001
Poisson+G+F	127	129994.271	128758.878	-64252.308	n/a	0.88	0.058	0.057	0.051	0.050	0.018	0.047	0.056	0.051	0.028	0.063	0.114	0.051	0.018	0.046	0.051	0.079	0.064	0.012	0.035	0.051	0.003	0.003	0.003	0.001	0.002	0.003	0.003	0.001	0.003	0.006	0.003	0.001	0.002	0.003	0.004	0.003	0.001	0.002	0.003	0.003	0.003	0.003	0.001
Poisson+G+I+F	128	130006.001	128760.882	-64252.308	0.00	0.88	0.058	0.057	0.051	0.050	0.018	0.047	0.056	0.051	0.028	0.063	0.114	0.051	0.018	0.046	0.051	0.079	0.064	0.012	0.035	0.051	0.003	0.003	0.003	0.001	0.002	0.003	0.003	0.001	0.003	0.006	0.003	0.001	0.002	0.003	0.004	0.003	0.001	0.002	0.003	0.003	0.003	0.003	0.001
Poisson+I+F	127	132775.020	131539.627	-65642.682	0.05	n/a	0.058	0.057	0.051	0.050	0.018	0.047	0.056	0.051	0.028	0.063	0.114	0.051	0.018	0.046	0.051	0.079	0.064	0.012	0.035	0.051	0.003	0.003	0.003	0.001	0.002	0.003	0.003	0.001	0.003	0.006	0.003	0.001	0.002	0.003	0.004	0.003	0.001	0.002	0.003	0.003	0.003	0.003	0.001
Poisson+G	108	132809.026	131758.422	-65771.116	n/a	0.99	0.050	0.050	0.050	0.050	0.050	0.050	0.050	0.050	0.050	0.050	0.050	0.050	0.050	0.050	0.050	0.050	0.050	0.050	0.050	0.050	0.003	0.003	0.003	0.003	0.003	0.003	0.003	0.003	0.003	0.003	0.003	0.003	0.003	0.003	0.003	0.003	0.003	0.003	0.003	0.003	0.003	0.003	0.003
Poisson+G+I	109	132820.755	131760.426	-65771.116	0.00	0.99	0.050	0.050	0.050	0.050	0.050	0.050	0.050	0.050	0.050	0.050	0.050	0.050	0.050	0.050	0.050	0.050	0.050	0.050	0.050	0.050	0.003	0.003	0.003	0.003	0.003	0.003	0.003	0.003	0.003	0.003	0.003	0.003	0.003	0.003	0.003	0.003	0.003	0.003	0.003	0.003	0.003	0.003	0.003
mtREV24+I	108	133074.050	132023.446	-65903.628	0.04	n/a	0.072	0.019	0.039	0.019	0.006	0.025	0.024	0.056	0.028	0.087	0.168	0.023	0.053	0.060	0.055	0.072	0.088	0.029	0.033	0.044	0.000	0.001	0.000	0.000	0.000	0.000	0.003	0.000	0.004	0.002	0.000	0.004	0.000	0.001	0.014	0.021	0.000	0.000	0.004	0.001	0.000	0.000	0.000
Poisson+F	126	133483.453	132257.785	-66002.763	n/a	n/a	0.058	0.057	0.051	0.050	0.018	0.047	0.056	0.051	0.028	0.063	0.114	0.051	0.018	0.046	0.051	0.079	0.064	0.012	0.035	0.051	0.003	0.003	0.003	0.001	0.002	0.003	0.003	0.001	0.003	0.006	0.003	0.001	0.002	0.003	0.004	0.003	0.001	0.002	0.003	0.003	0.003	0.003	0.001
mtREV24	107	133658.433	132617.555	-66201.684	n/a	n/a	0.072	0.019	0.039	0.019	0.006	0.025	0.024	0.056	0.028	0.087	0.168	0.023	0.053	0.060	0.055	0.072	0.088	0.029	0.033	0.044	0.000	0.001	0.000	0.000	0.000	0.000	0.003	0.000	0.004	0.002	0.000	0.004	0.000	0.001	0.014	0.021	0.000	0.000	0.004	0.001	0.000	0.000	0.000
Poisson+I	108	135356.481	134305.878	-67044.844	0.05	n/a	0.050	0.050	0.050	0.050	0.050	0.050	0.050	0.050	0.050	0.050	0.050	0.050	0.050	0.050	0.050	0.050	0.050	0.050	0.050	0.050	0.003	0.003	0.003	0.003	0.003	0.003	0.003	0.003	0.003	0.003	0.003	0.003	0.003	0.003	0.003	0.003	0.003	0.003	0.003	0.003	0.003	0.003	0.003
Poisson	107	136022.740	134981.863	-67383.838	n/a	n/a	0.050	0.050	0.050	0.050	0.050	0.050	0.050	0.050	0.050	0.050	0.050	0.050	0.050	0.050	0.050	0.050	0.050	0.050	0.050	0.050	0.003	0.003	0.003	0.003	0.003	0.003	0.003	0.003	0.003	0.003	0.003	0.003	0.003	0.003	0.003	0.003	0.003	0.003	0.003	0.003	0.003	0.003	0.003
NOTE.-- This table presents the goodness of fit for multiple substitution models, including their parameter estimates. The Bayesian Information Criterion (BIC) scores are used to select the optimal model. Each model’s Maximum Likelihood value (lnL), Akaike Information Criterion, corrected (AICc) value, BIC, and the number of parameters are presented (refer to Chapter 8 in [1] for more information…
Abbreviations: LG: Le and Gascuel; JTT: Jones-Taylor-Thornton; rtREV: General Reverse Transcriptase; cpREV: General Reversible Chloroplast; mtREV24: General Reversible Mitochondrial; WAG: Whelan and Goldman.
1. Nei M. and Kumar S. (2000). Molecular Evolution and Phylogenetics. Oxford University Press, New York.
2. Yang Z. (1994) Maximum likelihood phylogenetic estimation from DNA sequences with variable rates over sites: Approximate methods.Journal of Molecular Evolution..39:306-314.
3. Tamura K., Peterson D., Peterson N., Stecher G., Nei M., and Kumar S. (2011). MEGA5: Molecular Evolutionary Genetics Analysis using Maximum Likelihood, Evolutionary Distance, and Maximum Parsimony Methods. Molecular Biology and Evolution 28: 2731-2739.
4. Kumar S., Stecher G., Suleski M., Sanderford M., Sharma S., and Tamura K. (2024). Molecular Evolutionary Genetics Analysis Version 12 for adaptive and green computing. Molecular Biology and Evolution 41:1-9.
Disclaimer: While every effort has been made to ensure the accuracy of the caption, it is provided "as is" without warranty of any kind. Users are advised to thoroughly review the caption before its use for any purpose and report any errors or issues to the authors at www.megasoftware.net. The authors and their employers disclaim any liability for damages, including but not limited to special or …
[truncated: 357 more columns]
