# Supplementary material for: Exploratory Temporal and Evolutionary Insights into the Filoviridae Family Through Multiprotein Phylogeny
Source: Microorganisms. 2025 Oct 17;13(10):2388. doi: 10.3390/microorganisms13102388 (PMC12566026; doi:10.3390/microorganisms13102388)
Supplement: Supplementary file 1 [file microorganisms-13-02388-s001.zip › File S4 Proteome Tree NWK.nwk]

(((((((((((((((((EBOV14Mal:0.0,EBOV21Gui:0.000478377032366387)0.7246[stddev=2.00597909]:0.0,EBOV14UK:0.0)0.7206[stddev=2.00597909]:0.0,EBOV14Ita:0.0)0.8523[stddev=1.59527746]:0.0,EBOV14USA:0.000477905903965503)0.9721[stddev=0.76212750]:0.0,EBOV14Gui:0.00191441960652587)1.0000[stddev=0.00000000]:0.00723414885875845,((EBOV01Gab:0.00143892545856552,EBOV03RC:0.00386543450453445)0.9741[stddev=0.76212750]:0.0024041930884028,(EBOV07DRC:0.000478804941597173,EBOV08DRC:0.00339221521502244)0.9182[stddev=1.27856581]:0.000955730732930701)0.8563[stddev=1.59527746]:0.0)0.7984[stddev=1.81971900]:0.00191488523289007,(((EBOV76DRC:0.0,EBOV77DRC:0.0)0.9980[stddev=0.44452760]:0.00143324217095743,EBOV17DRC:0.000956206369086499)0.8862[stddev=1.45182107]:0.0,(EBOV95DRC:0.000955629551887341,((EBOV94Gab:0.0,EBOV96Gab:0.000478435233946873)1.0000[stddev=0.00000000]:0.00335754609574707,(EBOV14DRC:0.000477657901856474,EBOV18DRC:0.000477836878470698)0.9920[stddev=0.44452760]:0.000957579835772112)0.8822[stddev=1.45182107]:0.000477202332177671)0.9601[stddev=0.87548105]:0.000956033427342994)0.8862[stddev=1.45182107]:0.0)0.7465[stddev=1.95967328]:0.000877733079192224,EBOV20DRC:0.00442696731252298)1.0000[stddev=0.00000000]:0.0982368950693516,(TAIV94CdI:0.0848137330035164,(BDBV07Uga:0.00775949250722951,BDBV12DRC:0.00727108180322081)1.0000[stddev=0.00000000]:0.0681305586792895)1.0000[stddev=0.00000000]:0.0649347016370112)1.0000[stddev=0.00000000]:0.0451631007830256,BOMV16SL:0.185737183321113)0.9980[stddev=0.44452760]:0.0637993047113226,((RESV89Phi:0.000971792377038417,RESV89USA:0.000485726554495921)1.0000[stddev=0.00000000]:0.0,(RESV96USA:0.00195610304392684,(RESV92Ita:0.00145906784917547,RESV08Phi:0.00735644261721773)0.7565[stddev=1.93455808]:0.000487095420200222)0.9082[stddev=1.34030115]:0.00489896144992299)1.0000[stddev=0.00000000]:0.176773745790836)0.9421[stddev=1.06101296]:0.0509421140197614,(((SUDV76Sud:0.000964919131576532,SUDV04Sud:0.000482498357082633)0.9441[stddev=1.06101296]:0.0,SUDV79Sud:0.00144910398307593)1.0000[stddev=0.00000000]:0.0043217950141223,(SUDV00Uga:0.00242900401941093,(SUDV11Uga:0.002425923079018,SUDV12Uga:0.00145589057689594)0.8922[stddev=1.39788834]:0.0)1.0000[stddev=0.00000000]:0.00695718366766881)1.0000[stddev=0.00000000]:0.147065864551201)1.0000[stddev=0.00000000]:0.268793298644797,LLOV03Spa:0.544617762054327)1.0000[stddev=0.00000000]:0.29505355583387,(MLAV15Chi:0.406615894220703,((MARV87Ken:0.000795043751870172,MARV07Uga:0.00207760024965002)1.0000[stddev=0.00000000]:0.0389925440581233,(((MARV9800RDC:0.00229841271454754,MARV14Uga:0.0015903344486946)0.9222[stddev=1.21204863]:0.000957166097899452,MARV75SA:0.0023570612643154)1.0000[stddev=0.00000000]:0.00992275890806421,(((MARV21Gui:0.0,MARV22Gha:0.000956503351212134)1.0000[stddev=0.00000000]:0.00574056500266811,MARV0405Ang:0.00106480054708635)1.0000[stddev=0.00000000]:0.00283015960090339,(MARV80Ken:0.00859722207813572,(MARV12Uga:0.00286958942906331,(MARV67Ger:0.00431426135968605,MARV08Net:0.000477456589620008)0.7405[stddev=1.95967328]:0.0)1.0000[stddev=0.00000000]:0.00686813767882734)0.7285[stddev=2.00597909]:0.00128551328239265)0.9880[stddev=0.62547387]:0.00250077961876268)1.0000[stddev=0.00000000]:0.011565376244282)1.0000[stddev=0.00000000]:0.328545213220012)1.0000[stddev=0.00000000]:0.597962759220652)1.0000[stddev=0.00000000]:0.367250364936238,TAPV18Bra:1.56376951023649)0.9222[stddev=1.21204863]:0.0463467711096038,XILV11Chi:1.92345356027308)1.0000[stddev=0.00000000]:1.07308406416669,(OBLV17Swi:1.218840348024,(HUJV11Chi:0.461740269343849,(KANV16Swi:0.218133842890841,FIWV17Swi:0.232962077630224)1.0000[stddev=0.00000000]:0.372976050997945)1.0000[stddev=0.00000000]:0.676662372485479)1.0000[stddev=0.00000000]:2.75399169070028,RABV:7.04849037634368);
