# Supplementary material for: Exploratory Temporal and Evolutionary Insights into the Filoviridae Family Through Multiprotein Phylogeny
Source: Microorganisms. 2025 Oct 17;13(10):2388. doi: 10.3390/microorganisms13102388 (PMC12566026; doi:10.3390/microorganisms13102388)
Supplement: Supplementary file 1 [file microorganisms-13-02388-s001.zip › File S5 Test Molecular Clock (ML).txt]

Table. Results from a test of molecular clocks using the Maximum Likelihood method.
lnL	Parameters	(+G)	(+I)
With Clock	-60546.740	74	0.837	n/a
Without Clock	-60458.437	127	0.84	n/a

NOTE.-- The molecular clock test involved a comparison of the Maximum Likelihood (ML) values with and without molecular clock constraints, employing the Le And Gascuel + Freq. [1] with a discrete Gamma (G) distribution [2]. Evolutionary rate variations among sites were accommodated, with the null hypothesis of equal evolutionary rate throughout the tree being rejected at a 5% significance level (P = 6.148E-015). The analytical procedure encompassed 55 amino acid sequences. The complete deletion option was applied to eliminate positions containing gaps and missing data resulting in a final data set comprising 2.258 positions. Evolutionary analyses were conducted in MEGA12 [3] utilizing up to 4 parallel computing threads.


1. Le S.Q. and Gascuel O. (2008). An Improved General Amino Acid Replacement Matrix. Mol Biol Evol 25(7):1307-1320.

2. Nei M. and Kumar S. (2000). Molecular Evolution and Phylogenetics. Oxford University Press, New York.

3. Kumar S., Stecher G., Suleski M., Sanderford M., Sharma S., and Tamura K. (2024). Molecular Evolutionary Genetics Analysis Version 12 for adaptive and green computing. Molecular Biology and Evolution 41:1-9.

Disclaimer: While every effort has been made to ensure the accuracy of the caption, it is provided "as is" without warranty of any kind. Users are advised to thoroughly review the caption before its use for any purpose and report any errors or issues to the authors at www.megasoftware.net. The authors and their employers disclaim any liability for damages, including but not limited to special or consequential damages. Additionally, the authors expressly disclaim all other warranties, whether expressed or implied, including the suitability of the caption text for a specific purpose, use, or application.
