# Supplementary material for: Exploratory Temporal and Evolutionary Insights into the Filoviridae Family Through Multiprotein Phylogeny
Source: Microorganisms. 2025 Oct 17;13(10):2388. doi: 10.3390/microorganisms13102388 (PMC12566026; doi:10.3390/microorganisms13102388)
Supplement: Supplementary file 1 [file microorganisms-13-02388-s001.zip › File S7 Model Testing GP.txt]

Table. Maximum Likelihood analysis of substitution models
Model	Parameters	BIC	AICc	lnL	(+I)	(+G)	f(A)	f(R)	f(N)	f(D)	f(C)	f(Q)	f(E)	f(G)	f(H)	f(I)	f(L)	f(K)	f(M)	f(F)	f(P)	f(S)	f(T)	f(W)	f(Y)	f(V)	r(AR)	r(AN)	r(AD)	r(AC)	r(AQ)	r(AE)	r(AG)	r(AH)	r(AI)	r(AL)	r(AK)	r(AM)	r(AF)	r(AP)	r(AS)	r(AT)	r(AW)	r(AY)	r(AV)	r(RA)	r(RN)	r(RD)	r(RC)
JTT+G	108	11673.367	10935.953	-5358.278	n/a	5.88	0.077	0.051	0.043	0.051	0.020	0.041	0.062	0.075	0.023	0.053	0.091	0.060	0.023	0.041	0.051	0.068	0.059	0.014	0.032	0.066	0.001	0.001	0.002	0.001	0.001	0.003	0.007	0.000	0.001	0.001	0.001	0.001	0.000	0.005	0.014	0.014	0.000	0.000	0.010	0.002	0.001	0.000	0.001
JTT+G+I	109	11682.227	10938.016	-5358.278	0.00	5.88	0.077	0.051	0.043	0.051	0.020	0.041	0.062	0.075	0.023	0.053	0.091	0.060	0.023	0.041	0.051	0.068	0.059	0.014	0.032	0.066	0.001	0.001	0.002	0.001	0.001	0.003	0.007	0.000	0.001	0.001	0.001	0.001	0.000	0.005	0.014	0.014	0.000	0.000	0.010	0.002	0.001	0.000	0.001
WAG+G	108	11691.152	10953.738	-5367.170	n/a	3.05	0.087	0.044	0.039	0.057	0.019	0.037	0.058	0.083	0.024	0.048	0.086	0.062	0.020	0.038	0.046	0.070	0.061	0.014	0.035	0.071	0.001	0.001	0.002	0.001	0.002	0.005	0.006	0.000	0.000	0.002	0.003	0.001	0.000	0.004	0.012	0.007	0.000	0.000	0.008	0.003	0.001	0.000	0.001
WAG+G+I	109	11700.011	10955.801	-5367.170	0.00	3.05	0.087	0.044	0.039	0.057	0.019	0.037	0.058	0.083	0.024	0.048	0.086	0.062	0.020	0.038	0.046	0.070	0.061	0.014	0.035	0.071	0.001	0.001	0.002	0.001	0.002	0.005	0.006	0.000	0.000	0.002	0.003	0.001	0.000	0.004	0.012	0.007	0.000	0.000	0.008	0.003	0.001	0.000	0.001
LG+G	108	11750.084	11012.670	-5396.636	n/a	2.36	0.079	0.056	0.042	0.053	0.013	0.041	0.072	0.057	0.022	0.062	0.099	0.065	0.023	0.042	0.044	0.061	0.053	0.012	0.034	0.069	0.001	0.001	0.001	0.002	0.002	0.004	0.006	0.000	0.000	0.002	0.002	0.001	0.001	0.003	0.015	0.006	0.000	0.000	0.009	0.002	0.002	0.000	0.000
JTT	107	11752.305	11021.687	-5402.176	n/a	n/a	0.077	0.051	0.043	0.051	0.020	0.041	0.062	0.075	0.023	0.053	0.091	0.060	0.023	0.041	0.051	0.068	0.059	0.014	0.032	0.066	0.001	0.001	0.002	0.001	0.001	0.003	0.007	0.000	0.001	0.001	0.001	0.001	0.000	0.005	0.014	0.014	0.000	0.000	0.010	0.002	0.001	0.000	0.001
LG+G+I	109	11758.944	11014.733	-5396.636	0.00	2.36	0.079	0.056	0.042	0.053	0.013	0.041	0.072	0.057	0.022	0.062	0.099	0.065	0.023	0.042	0.044	0.061	0.053	0.012	0.034	0.069	0.001	0.001	0.001	0.002	0.002	0.004	0.006	0.000	0.000	0.002	0.002	0.001	0.001	0.003	0.015	0.006	0.000	0.000	0.009	0.002	0.002	0.000	0.000
JTT+I	108	11761.164	11023.750	-5402.176	0.00	n/a	0.077	0.051	0.043	0.051	0.020	0.041	0.062	0.075	0.023	0.053	0.091	0.060	0.023	0.041	0.051	0.068	0.059	0.014	0.032	0.066	0.001	0.001	0.002	0.001	0.001	0.003	0.007	0.000	0.001	0.001	0.001	0.001	0.000	0.005	0.014	0.014	0.000	0.000	0.010	0.002	0.001	0.000	0.001
cpREV+G	108	11771.073	11033.659	-5407.131	n/a	5.14	0.076	0.062	0.041	0.037	0.009	0.038	0.050	0.084	0.025	0.081	0.101	0.050	0.022	0.051	0.043	0.062	0.054	0.018	0.031	0.066	0.001	0.001	0.001	0.001	0.001	0.002	0.006	0.000	0.001	0.002	0.001	0.000	0.000	0.002	0.015	0.007	0.000	0.000	0.006	0.001	0.001	0.000	0.001
WAG	107	11774.656	11044.038	-5413.352	n/a	n/a	0.087	0.044	0.039	0.057	0.019	0.037	0.058	0.083	0.024	0.048	0.086	0.062	0.020	0.038	0.046	0.070	0.061	0.014	0.035	0.071	0.001	0.001	0.002	0.001	0.002	0.005	0.006	0.000	0.000	0.002	0.003	0.001	0.000	0.004	0.012	0.007	0.000	0.000	0.008	0.003	0.001	0.000	0.001
cpREV+G+I	109	11779.932	11035.722	-5407.131	0.00	5.14	0.076	0.062	0.041	0.037	0.009	0.038	0.050	0.084	0.025	0.081	0.101	0.050	0.022	0.051	0.043	0.062	0.054	0.018	0.031	0.066	0.001	0.001	0.001	0.001	0.001	0.002	0.006	0.000	0.001	0.002	0.001	0.000	0.000	0.002	0.015	0.007	0.000	0.000	0.006	0.001	0.001	0.000	0.001
WAG+I	108	11783.515	11046.101	-5413.352	0.00	n/a	0.087	0.044	0.039	0.057	0.019	0.037	0.058	0.083	0.024	0.048	0.086	0.062	0.020	0.038	0.046	0.070	0.061	0.014	0.035	0.071	0.001	0.001	0.002	0.001	0.002	0.005	0.006	0.000	0.000	0.002	0.003	0.001	0.000	0.004	0.012	0.007	0.000	0.000	0.008	0.003	0.001	0.000	0.001
Dayhoff+G	108	11815.380	11077.966	-5429.284	n/a	2.53	0.087	0.041	0.040	0.047	0.034	0.038	0.050	0.089	0.034	0.037	0.085	0.081	0.015	0.040	0.051	0.070	0.059	0.011	0.030	0.065	0.001	0.002	0.003	0.001	0.002	0.005	0.011	0.000	0.001	0.002	0.001	0.001	0.000	0.006	0.014	0.011	0.000	0.000	0.007	0.001	0.001	0.000	0.000
rtREV+G	108	11815.713	11078.298	-5429.451	n/a	2.31	0.065	0.045	0.038	0.042	0.011	0.061	0.061	0.064	0.027	0.068	0.102	0.075	0.015	0.029	0.068	0.049	0.062	0.025	0.032	0.062	0.001	0.001	0.000	0.003	0.001	0.003	0.005	0.000	0.000	0.002	0.002	0.002	0.000	0.004	0.012	0.009	0.000	0.001	0.006	0.001	0.001	0.001	0.001
Dayhoff+G+I	109	11824.240	11080.029	-5429.284	0.00	2.53	0.087	0.041	0.040	0.047	0.034	0.038	0.050	0.089	0.034	0.037	0.085	0.081	0.015	0.040	0.051	0.070	0.059	0.011	0.030	0.065	0.001	0.002	0.003	0.001	0.002	0.005	0.011	0.000	0.001	0.002	0.001	0.001	0.000	0.006	0.014	0.011	0.000	0.000	0.007	0.001	0.001	0.000	0.000
rtREV+G+I	109	11824.572	11080.362	-5429.451	0.00	2.31	0.065	0.045	0.038	0.042	0.011	0.061	0.061	0.064	0.027	0.068	0.102	0.075	0.015	0.029	0.068	0.049	0.062	0.025	0.032	0.062	0.001	0.001	0.000	0.003	0.001	0.003	0.005	0.000	0.000	0.002	0.002	0.002	0.000	0.004	0.012	0.009	0.000	0.001	0.006	0.001	0.001	0.001	0.001
LG	107	11863.475	11132.857	-5457.762	n/a	n/a	0.079	0.056	0.042	0.053	0.013	0.041	0.072	0.057	0.022	0.062	0.099	0.065	0.023	0.042	0.044	0.061	0.053	0.012	0.034	0.069	0.001	0.001	0.001	0.002	0.002	0.004	0.006	0.000	0.000	0.002	0.002	0.001	0.001	0.003	0.015	0.006	0.000	0.000	0.009	0.002	0.002	0.000	0.000
LG+I	108	11872.335	11134.920	-5457.762	0.00	n/a	0.079	0.056	0.042	0.053	0.013	0.041	0.072	0.057	0.022	0.062	0.099	0.065	0.023	0.042	0.044	0.061	0.053	0.012	0.034	0.069	0.001	0.001	0.001	0.002	0.002	0.004	0.006	0.000	0.000	0.002	0.002	0.001	0.001	0.003	0.015	0.006	0.000	0.000	0.009	0.002	0.002	0.000	0.000
cpREV	107	11874.352	11143.734	-5463.200	n/a	n/a	0.076	0.062	0.041	0.037	0.009	0.038	0.050	0.084	0.025	0.081	0.101	0.050	0.022	0.051	0.043	0.062	0.054	0.018	0.031	0.066	0.001	0.001	0.001	0.001	0.001	0.002	0.006	0.000	0.001	0.002	0.001	0.000	0.000	0.002	0.015	0.007	0.000	0.000	0.006	0.001	0.001	0.000	0.001
cpREV+I	108	11883.211	11145.797	-5463.200	0.00	n/a	0.076	0.062	0.041	0.037	0.009	0.038	0.050	0.084	0.025	0.081	0.101	0.050	0.022	0.051	0.043	0.062	0.054	0.018	0.031	0.066	0.001	0.001	0.001	0.001	0.001	0.002	0.006	0.000	0.001	0.002	0.001	0.000	0.000	0.002	0.015	0.007	0.000	0.000	0.006	0.001	0.001	0.000	0.001
JTT+G+F	127	11913.434	11046.999	-5394.148	n/a	2.65	0.050	0.024	0.079	0.044	0.018	0.016	0.059	0.069	0.023	0.062	0.063	0.056	0.011	0.027	0.080	0.086	0.128	0.015	0.034	0.054	0.001	0.002	0.002	0.001	0.000	0.003	0.006	0.000	0.001	0.001	0.001	0.000	0.000	0.008	0.017	0.030	0.000	0.000	0.008	0.001	0.002	0.000	0.001
WAG+G+F	127	11916.238	11049.803	-5395.550	n/a	6.18	0.050	0.024	0.079	0.044	0.018	0.016	0.059	0.069	0.023	0.062	0.063	0.056	0.011	0.027	0.080	0.086	0.128	0.015	0.034	0.054	0.001	0.002	0.002	0.001	0.001	0.005	0.005	0.000	0.001	0.001	0.003	0.001	0.000	0.006	0.015	0.014	0.000	0.000	0.006	0.001	0.003	0.000	0.000
JTT+G+I+F	128	11922.294	11049.074	-5394.148	0.00	2.65	0.050	0.024	0.079	0.044	0.018	0.016	0.059	0.069	0.023	0.062	0.063	0.056	0.011	0.027	0.080	0.086	0.128	0.015	0.034	0.054	0.001	0.002	0.002	0.001	0.000	0.003	0.006	0.000	0.001	0.001	0.001	0.000	0.000	0.008	0.017	0.030	0.000	0.000	0.008	0.001	0.002	0.000	0.001
WAG+G+I+F	128	11925.098	11051.878	-5395.550	0.00	6.18	0.050	0.024	0.079	0.044	0.018	0.016	0.059	0.069	0.023	0.062	0.063	0.056	0.011	0.027	0.080	0.086	0.128	0.015	0.034	0.054	0.001	0.002	0.002	0.001	0.001	0.005	0.005	0.000	0.001	0.001	0.003	0.001	0.000	0.006	0.015	0.014	0.000	0.000	0.006	0.001	0.003	0.000	0.000
Dayhoff	107	11930.739	11200.121	-5491.393	n/a	n/a	0.087	0.041	0.040	0.047	0.034	0.038	0.050	0.089	0.034	0.037	0.085	0.081	0.015	0.040	0.051	0.070	0.059	0.011	0.030	0.065	0.001	0.002	0.003	0.001	0.002	0.005	0.011	0.000	0.001	0.002	0.001	0.001	0.000	0.006	0.014	0.011	0.000	0.000	0.007	0.001	0.001	0.000	0.000
rtREV	107	11936.246	11205.629	-5494.147	n/a	n/a	0.065	0.045	0.038	0.042	0.011	0.061	0.061	0.064	0.027	0.068	0.102	0.075	0.015	0.029	0.068	0.049	0.062	0.025	0.032	0.062	0.001	0.001	0.000	0.003	0.001	0.003	0.005	0.000	0.000	0.002	0.002	0.002	0.000	0.004	0.012	0.009	0.000	0.001	0.006	0.001	0.001	0.001	0.001
Dayhoff+I	108	11939.598	11202.184	-5491.393	0.00	n/a	0.087	0.041	0.040	0.047	0.034	0.038	0.050	0.089	0.034	0.037	0.085	0.081	0.015	0.040	0.051	0.070	0.059	0.011	0.030	0.065	0.001	0.002	0.003	0.001	0.002	0.005	0.011	0.000	0.001	0.002	0.001	0.001	0.000	0.006	0.014	0.011	0.000	0.000	0.007	0.001	0.001	0.000	0.000
rtREV+I	108	11945.106	11207.691	-5494.147	0.00	n/a	0.065	0.045	0.038	0.042	0.011	0.061	0.061	0.064	0.027	0.068	0.102	0.075	0.015	0.029	0.068	0.049	0.062	0.025	0.032	0.062	0.001	0.001	0.000	0.003	0.001	0.003	0.005	0.000	0.000	0.002	0.002	0.002	0.000	0.004	0.012	0.009	0.000	0.001	0.006	0.001	0.001	0.001	0.001
LG+G+F	127	11948.640	11082.204	-5411.750	n/a	2.37	0.050	0.024	0.079	0.044	0.018	0.016	0.059	0.069	0.023	0.062	0.063	0.056	0.011	0.027	0.080	0.086	0.128	0.015	0.034	0.054	0.001	0.001	0.001	0.002	0.001	0.003	0.007	0.000	0.000	0.001	0.002	0.001	0.000	0.005	0.021	0.014	0.000	0.000	0.007	0.001	0.003	0.000	0.000
LG+G+I+F	128	11957.499	11084.279	-5411.750	0.00	2.37	0.050	0.024	0.079	0.044	0.018	0.016	0.059	0.069	0.023	0.062	0.063	0.056	0.011	0.027	0.080	0.086	0.128	0.015	0.034	0.054	0.001	0.001	0.001	0.002	0.001	0.003	0.007	0.000	0.000	0.001	0.002	0.001	0.000	0.005	0.021	0.014	0.000	0.000	0.007	0.001	0.003	0.000	0.000
cpREV+G+F	127	11982.133	11115.698	-5428.497	n/a	4.97	0.050	0.024	0.079	0.044	0.018	0.016	0.059	0.069	0.023	0.062	0.063	0.056	0.011	0.027	0.080	0.086	0.128	0.015	0.034	0.054	0.000	0.002	0.001	0.001	0.000	0.003	0.004	0.000	0.001	0.001	0.001	0.000	0.000	0.004	0.020	0.016	0.000	0.000	0.005	0.000	0.003	0.000	0.001
rtREV+G+F	127	11982.453	11116.018	-5428.657	n/a	2.27	0.050	0.024	0.079	0.044	0.018	0.016	0.059	0.069	0.023	0.062	0.063	0.056	0.011	0.027	0.080	0.086	0.128	0.015	0.034	0.054	0.000	0.002	0.000	0.004	0.000	0.003	0.005	0.000	0.000	0.001	0.001	0.001	0.000	0.004	0.021	0.017	0.000	0.001	0.006	0.001	0.001	0.001	0.001
WAG+F	126	11986.141	11126.490	-5434.930	n/a	n/a	0.050	0.024	0.079	0.044	0.018	0.016	0.059	0.069	0.023	0.062	0.063	0.056	0.011	0.027	0.080	0.086	0.128	0.015	0.034	0.054	0.001	0.002	0.002	0.001	0.001	0.005	0.005	0.000	0.001	0.001	0.003	0.001	0.000	0.006	0.015	0.014	0.000	0.000	0.006	0.001	0.003	0.000	0.000
cpREV+G+I+F	128	11990.993	11117.773	-5428.497	0.00	4.97	0.050	0.024	0.079	0.044	0.018	0.016	0.059	0.069	0.023	0.062	0.063	0.056	0.011	0.027	0.080	0.086	0.128	0.015	0.034	0.054	0.000	0.002	0.001	0.001	0.000	0.003	0.004	0.000	0.001	0.001	0.001	0.000	0.000	0.004	0.020	0.016	0.000	0.000	0.005	0.000	0.003	0.000	0.001
rtREV+G+I+F	128	11991.312	11118.092	-5428.657	0.00	2.27	0.050	0.024	0.079	0.044	0.018	0.016	0.059	0.069	0.023	0.062	0.063	0.056	0.011	0.027	0.080	0.086	0.128	0.015	0.034	0.054	0.000	0.002	0.000	0.004	0.000	0.003	0.005	0.000	0.000	0.001	0.001	0.001	0.000	0.004	0.021	0.017	0.000	0.001	0.006	0.001	0.001	0.001	0.001
WAG+I+F	127	11995.000	11128.565	-5434.930	0.00	n/a	0.050	0.024	0.079	0.044	0.018	0.016	0.059	0.069	0.023	0.062	0.063	0.056	0.011	0.027	0.080	0.086	0.128	0.015	0.034	0.054	0.001	0.002	0.002	0.001	0.001	0.005	0.005	0.000	0.001	0.001	0.003	0.001	0.000	0.006	0.015	0.014	0.000	0.000	0.006	0.001	0.003	0.000	0.000
JTT+F	126	12008.696	11149.046	-5446.208	n/a	n/a	0.050	0.024	0.079	0.044	0.018	0.016	0.059	0.069	0.023	0.062	0.063	0.056	0.011	0.027	0.080	0.086	0.128	0.015	0.034	0.054	0.001	0.002	0.002	0.001	0.000	0.003	0.006	0.000	0.001	0.001	0.001	0.000	0.000	0.008	0.017	0.030	0.000	0.000	0.008	0.001	0.002	0.000	0.001
Dayhoff+G+F	127	12010.187	11143.751	-5442.524	n/a	2.41	0.050	0.024	0.079	0.044	0.018	0.016	0.059	0.069	0.023	0.062	0.063	0.056	0.011	0.027	0.080	0.086	0.128	0.015	0.034	0.054	0.000	0.004	0.003	0.000	0.001	0.006	0.008	0.000	0.002	0.001	0.001	0.000	0.000	0.010	0.017	0.023	0.000	0.000	0.005	0.001	0.001	0.000	0.000
JTT+I+F	127	12017.556	11151.120	-5446.208	0.00	n/a	0.050	0.024	0.079	0.044	0.018	0.016	0.059	0.069	0.023	0.062	0.063	0.056	0.011	0.027	0.080	0.086	0.128	0.015	0.034	0.054	0.001	0.002	0.002	0.001	0.000	0.003	0.006	0.000	0.001	0.001	0.001	0.000	0.000	0.008	0.017	0.030	0.000	0.000	0.008	0.001	0.002	0.000	0.001
Dayhoff+G+I+F	128	12019.046	11145.826	-5442.524	0.00	2.41	0.050	0.024	0.079	0.044	0.018	0.016	0.059	0.069	0.023	0.062	0.063	0.056	0.011	0.027	0.080	0.086	0.128	0.015	0.034	0.054	0.000	0.004	0.003	0.000	0.001	0.006	0.008	0.000	0.002	0.001	0.001	0.000	0.000	0.010	0.017	0.023	0.000	0.000	0.005	0.001	0.001	0.000	0.000
LG+F	126	12056.712	11197.061	-5470.216	n/a	n/a	0.050	0.024	0.079	0.044	0.018	0.016	0.059	0.069	0.023	0.062	0.063	0.056	0.011	0.027	0.080	0.086	0.128	0.015	0.034	0.054	0.001	0.001	0.001	0.002	0.001	0.003	0.007	0.000	0.000	0.001	0.002	0.001	0.000	0.005	0.021	0.014	0.000	0.000	0.007	0.001	0.003	0.000	0.000
LG+I+F	127	12065.571	11199.135	-5470.216	0.00	n/a	0.050	0.024	0.079	0.044	0.018	0.016	0.059	0.069	0.023	0.062	0.063	0.056	0.011	0.027	0.080	0.086	0.128	0.015	0.034	0.054	0.001	0.001	0.001	0.002	0.001	0.003	0.007	0.000	0.000	0.001	0.002	0.001	0.000	0.005	0.021	0.014	0.000	0.000	0.007	0.001	0.003	0.000	0.000
cpREV+F	126	12086.620	11226.969	-5485.170	n/a	n/a	0.050	0.024	0.079	0.044	0.018	0.016	0.059	0.069	0.023	0.062	0.063	0.056	0.011	0.027	0.080	0.086	0.128	0.015	0.034	0.054	0.000	0.002	0.001	0.001	0.000	0.003	0.004	0.000	0.001	0.001	0.001	0.000	0.000	0.004	0.020	0.016	0.000	0.000	0.005	0.000	0.003	0.000	0.001
cpREV+I+F	127	12095.479	11229.044	-5485.170	0.00	n/a	0.050	0.024	0.079	0.044	0.018	0.016	0.059	0.069	0.023	0.062	0.063	0.056	0.011	0.027	0.080	0.086	0.128	0.015	0.034	0.054	0.000	0.002	0.001	0.001	0.000	0.003	0.004	0.000	0.001	0.001	0.001	0.000	0.000	0.004	0.020	0.016	0.000	0.000	0.005	0.000	0.003	0.000	0.001
rtREV+F	126	12098.984	11239.333	-5491.352	n/a	n/a	0.050	0.024	0.079	0.044	0.018	0.016	0.059	0.069	0.023	0.062	0.063	0.056	0.011	0.027	0.080	0.086	0.128	0.015	0.034	0.054	0.000	0.002	0.000	0.004	0.000	0.003	0.005	0.000	0.000	0.001	0.001	0.001	0.000	0.004	0.021	0.017	0.000	0.001	0.006	0.001	0.001	0.001	0.001
mtREV24+G+F	127	12100.646	11234.210	-5487.753	n/a	1.71	0.050	0.024	0.079	0.044	0.018	0.016	0.059	0.069	0.023	0.062	0.063	0.056	0.011	0.027	0.080	0.086	0.128	0.015	0.034	0.054	0.000	0.001	0.000	0.001	0.000	0.000	0.004	0.000	0.003	0.001	0.000	0.001	0.000	0.002	0.016	0.030	0.000	0.000	0.005	0.001	0.001	0.000	0.001
rtREV+I+F	127	12107.843	11241.408	-5491.352	0.00	n/a	0.050	0.024	0.079	0.044	0.018	0.016	0.059	0.069	0.023	0.062	0.063	0.056	0.011	0.027	0.080	0.086	0.128	0.015	0.034	0.054	0.000	0.002	0.000	0.004	0.000	0.003	0.005	0.000	0.000	0.001	0.001	0.001	0.000	0.004	0.021	0.017	0.000	0.001	0.006	0.001	0.001	0.001	0.001
mtREV24+G+I+F	128	12109.505	11236.285	-5487.753	0.00	1.71	0.050	0.024	0.079	0.044	0.018	0.016	0.059	0.069	0.023	0.062	0.063	0.056	0.011	0.027	0.080	0.086	0.128	0.015	0.034	0.054	0.000	0.001	0.000	0.001	0.000	0.000	0.004	0.000	0.003	0.001	0.000	0.001	0.000	0.002	0.016	0.030	0.000	0.000	0.005	0.001	0.001	0.000	0.001
Dayhoff+F	126	12123.669	11264.018	-5503.694	n/a	n/a	0.050	0.024	0.079	0.044	0.018	0.016	0.059	0.069	0.023	0.062	0.063	0.056	0.011	0.027	0.080	0.086	0.128	0.015	0.034	0.054	0.000	0.004	0.003	0.000	0.001	0.006	0.008	0.000	0.002	0.001	0.001	0.000	0.000	0.010	0.017	0.023	0.000	0.000	0.005	0.001	0.001	0.000	0.000
Dayhoff+I+F	127	12132.528	11266.092	-5503.694	0.00	n/a	0.050	0.024	0.079	0.044	0.018	0.016	0.059	0.069	0.023	0.062	0.063	0.056	0.011	0.027	0.080	0.086	0.128	0.015	0.034	0.054	0.000	0.004	0.003	0.000	0.001	0.006	0.008	0.000	0.002	0.001	0.001	0.000	0.000	0.010	0.017	0.023	0.000	0.000	0.005	0.001	0.001	0.000	0.000
mtREV24+G	108	12140.607	11403.193	-5591.898	n/a	1.88	0.072	0.019	0.039	0.019	0.006	0.025	0.024	0.056	0.028	0.087	0.168	0.023	0.053	0.060	0.055	0.072	0.088	0.029	0.033	0.044	0.000	0.001	0.000	0.000	0.000	0.000	0.003	0.000	0.004	0.002	0.000	0.004	0.000	0.001	0.014	0.021	0.000	0.000	0.004	0.001	0.000	0.000	0.000
mtREV24+G+I	109	12149.467	11405.256	-5591.898	0.00	1.88	0.072	0.019	0.039	0.019	0.006	0.025	0.024	0.056	0.028	0.087	0.168	0.023	0.053	0.060	0.055	0.072	0.088	0.029	0.033	0.044	0.000	0.001	0.000	0.000	0.000	0.000	0.003	0.000	0.004	0.002	0.000	0.004	0.000	0.001	0.014	0.021	0.000	0.000	0.004	0.001	0.000	0.000	0.000
mtREV24+F	126	12271.853	11412.203	-5577.787	n/a	n/a	0.050	0.024	0.079	0.044	0.018	0.016	0.059	0.069	0.023	0.062	0.063	0.056	0.011	0.027	0.080	0.086	0.128	0.015	0.034	0.054	0.000	0.001	0.000	0.001	0.000	0.000	0.004	0.000	0.003	0.001	0.000	0.001	0.000	0.002	0.016	0.030	0.000	0.000	0.005	0.001	0.001	0.000	0.001
mtREV24+I+F	127	12280.713	11414.277	-5577.787	0.00	n/a	0.050	0.024	0.079	0.044	0.018	0.016	0.059	0.069	0.023	0.062	0.063	0.056	0.011	0.027	0.080	0.086	0.128	0.015	0.034	0.054	0.000	0.001	0.000	0.001	0.000	0.000	0.004	0.000	0.003	0.001	0.000	0.001	0.000	0.002	0.016	0.030	0.000	0.000	0.005	0.001	0.001	0.000	0.001
mtREV24	107	12317.491	11586.873	-5684.770	n/a	n/a	0.072	0.019	0.039	0.019	0.006	0.025	0.024	0.056	0.028	0.087	0.168	0.023	0.053	0.060	0.055	0.072	0.088	0.029	0.033	0.044	0.000	0.001	0.000	0.000	0.000	0.000	0.003	0.000	0.004	0.002	0.000	0.004	0.000	0.001	0.014	0.021	0.000	0.000	0.004	0.001	0.000	0.000	0.000
mtREV24+I	108	12326.350	11588.936	-5684.770	0.00	n/a	0.072	0.019	0.039	0.019	0.006	0.025	0.024	0.056	0.028	0.087	0.168	0.023	0.053	0.060	0.055	0.072	0.088	0.029	0.033	0.044	0.000	0.001	0.000	0.000	0.000	0.000	0.003	0.000	0.004	0.002	0.000	0.004	0.000	0.001	0.014	0.021	0.000	0.000	0.004	0.001	0.000	0.000	0.000
Poisson+G+F	127	12360.720	11494.285	-5617.791	n/a	2.66	0.050	0.024	0.079	0.044	0.018	0.016	0.059	0.069	0.023	0.062	0.063	0.056	0.011	0.027	0.080	0.086	0.128	0.015	0.034	0.054	0.001	0.004	0.002	0.001	0.001	0.003	0.004	0.001	0.003	0.003	0.003	0.001	0.001	0.004	0.005	0.007	0.001	0.002	0.003	0.003	0.004	0.002	0.001
Poisson+G+I+F	128	12369.580	11496.360	-5617.791	0.00	2.66	0.050	0.024	0.079	0.044	0.018	0.016	0.059	0.069	0.023	0.062	0.063	0.056	0.011	0.027	0.080	0.086	0.128	0.015	0.034	0.054	0.001	0.004	0.002	0.001	0.001	0.003	0.004	0.001	0.003	0.003	0.003	0.001	0.001	0.004	0.005	0.007	0.001	0.002	0.003	0.003	0.004	0.002	0.001
Poisson+G	108	12424.344	11686.930	-5733.766	n/a	2.93	0.050	0.050	0.050	0.050	0.050	0.050	0.050	0.050	0.050	0.050	0.050	0.050	0.050	0.050	0.050	0.050	0.050	0.050	0.050	0.050	0.003	0.003	0.003	0.003	0.003	0.003	0.003	0.003	0.003	0.003	0.003	0.003	0.003	0.003	0.003	0.003	0.003	0.003	0.003	0.003	0.003	0.003	0.003
Poisson+G+I	109	12433.204	11688.993	-5733.766	0.00	2.93	0.050	0.050	0.050	0.050	0.050	0.050	0.050	0.050	0.050	0.050	0.050	0.050	0.050	0.050	0.050	0.050	0.050	0.050	0.050	0.050	0.003	0.003	0.003	0.003	0.003	0.003	0.003	0.003	0.003	0.003	0.003	0.003	0.003	0.003	0.003	0.003	0.003	0.003	0.003	0.003	0.003	0.003	0.003
Poisson+F	126	12447.485	11587.834	-5665.602	n/a	n/a	0.050	0.024	0.079	0.044	0.018	0.016	0.059	0.069	0.023	0.062	0.063	0.056	0.011	0.027	0.080	0.086	0.128	0.015	0.034	0.054	0.001	0.004	0.002	0.001	0.001	0.003	0.004	0.001	0.003	0.003	0.003	0.001	0.001	0.004	0.005	0.007	0.001	0.002	0.003	0.003	0.004	0.002	0.001
Poisson+I+F	127	12456.344	11589.909	-5665.602	0.00	n/a	0.050	0.024	0.079	0.044	0.018	0.016	0.059	0.069	0.023	0.062	0.063	0.056	0.011	0.027	0.080	0.086	0.128	0.015	0.034	0.054	0.001	0.004	0.002	0.001	0.001	0.003	0.004	0.001	0.003	0.003	0.003	0.001	0.001	0.004	0.005	0.007	0.001	0.002	0.003	0.003	0.004	0.002	0.001
Poisson	107	12503.782	11773.165	-5777.915	n/a	n/a	0.050	0.050	0.050	0.050	0.050	0.050	0.050	0.050	0.050	0.050	0.050	0.050	0.050	0.050	0.050	0.050	0.050	0.050	0.050	0.050	0.003	0.003	0.003	0.003	0.003	0.003	0.003	0.003	0.003	0.003	0.003	0.003	0.003	0.003	0.003	0.003	0.003	0.003	0.003	0.003	0.003	0.003	0.003
Poisson+I	108	12512.642	11775.227	-5777.915	0.00	n/a	0.050	0.050	0.050	0.050	0.050	0.050	0.050	0.050	0.050	0.050	0.050	0.050	0.050	0.050	0.050	0.050	0.050	0.050	0.050	0.050	0.003	0.003	0.003	0.003	0.003	0.003	0.003	0.003	0.003	0.003	0.003	0.003	0.003	0.003	0.003	0.003	0.003	0.003	0.003	0.003	0.003	0.003	0.003
NOTE.-- This table presents the goodness of fit for multiple substitution models, including their parameter estimates. The Bayesian Information Criterion (BIC) scores are used to select the optimal model. Each model’s Maximum Likelihood value (lnL), Akaike Information Criterion, corrected (AICc) value, BIC, and the number of parameters are presented (refer to Chapter 8 in [1] for more information…
Abbreviations: LG: Le and Gascuel; JTT: Jones-Taylor-Thornton; rtREV: General Reverse Transcriptase; cpREV: General Reversible Chloroplast; mtREV24: General Reversible Mitochondrial; WAG: Whelan and Goldman.
1. Nei M. and Kumar S. (2000). Molecular Evolution and Phylogenetics. Oxford University Press, New York.
2. Yang Z. (1994) Maximum likelihood phylogenetic estimation from DNA sequences with variable rates over sites: Approximate methods.Journal of Molecular Evolution..39:306-314.
3. Tamura K., Peterson D., Peterson N., Stecher G., Nei M., and Kumar S. (2011). MEGA5: Molecular Evolutionary Genetics Analysis using Maximum Likelihood, Evolutionary Distance, and Maximum Parsimony Methods. Molecular Biology and Evolution 28: 2731-2739.
4. Kumar S., Stecher G., Suleski M., Sanderford M., Sharma S., and Tamura K. (2024). Molecular Evolutionary Genetics Analysis Version 12 for adaptive and green computing. Molecular Biology and Evolution 41:1-9.
Disclaimer: While every effort has been made to ensure the accuracy of the caption, it is provided "as is" without warranty of any kind. Users are advised to thoroughly review the caption before its use for any purpose and report any errors or issues to the authors at www.megasoftware.net. The authors and their employers disclaim any liability for damages, including but not limited to special or …
[truncated: 357 more columns]
