# Supplementary material for: Exploratory Temporal and Evolutionary Insights into the Filoviridae Family Through Multiprotein Phylogeny
Source: Microorganisms. 2025 Oct 17;13(10):2388. doi: 10.3390/microorganisms13102388 (PMC12566026; doi:10.3390/microorganisms13102388)
Supplement: Supplementary file 1 [file microorganisms-13-02388-s001.zip › File S9 GP Tree NWK.nwk]

(((((((((((((((((((((((((MARV21Gui:5.00000000016598E-7,MARV22Gha:5.00000000016598E-7)0.8220[stddev=1.21490740]:0.0262335753279636,MARV0405Ang:0.00378236710805302)0.7390[stddev=1.40392307]:0.0425799843694741,MARV80Ken:0.0346570850236784)0.4360[stddev=1.56556699]:0.0261940613527307,(MARV67Ger:0.0191263932660102,(MARV08Net:0.0380911256455995,MARV12Uga:-0.0233467372635431)0.3570[stddev=1.50831031]:0.0182745198064655)0.2360[stddev=1.33078924]:0.00506079920138092)0.5350[stddev=1.57829021]:0.0449429147752507,(MARV9800DRC:0.0194463391120274,(MARV75SA:0.0251852503204065,MARV14Uga:0.00467634084062347)0.3860[stddev=1.53492671]:0.0107262218135303)0.4940[stddev=1.58082257]:0.0127889917455512)0.6550[stddev=1.50831031]:0.0924936020610058,(MARV87Ken:-0.0118649359387217,MARV07Uga:0.0263163716666104)0.9780[stddev=0.53944416]:0.179400770388295)0.6040[stddev=1.54919334]:0.146911254365896,MLAV15Chi:0.969314118525103)0.8790[stddev=1.06348484]:0.974521182403163,TAPV18Bra:2.19567992024377)0.3280[stddev=1.47512711]:0.178174979900514,LLOV03Spa:0.885890179595711)0.1150[stddev=0.98944429]:0.0930905806023879,((((RESV89Phi:0.00802807610227754,RESV89USA:-0.000358036031871912)0.5520[stddev=1.57321327]:0.00297493100785796,(RESV92Ita:0.0108449177502391,RESV96USA:0.00450409849868329)0.5030[stddev=1.58113883]:0.0047656459281559)0.4590[stddev=1.57321327]:0.00351338972544604,RESV08Phi:0.0357239453573469)0.9820[stddev=0.44271887]:0.304517567778572,(SUDV12Uga:0.0031376229496639,(SUDV00Uga:-0.00052484877212932,(SUDV11Uga:-0.00101630407508914,(SUDV76Sud:4.99999999792333E-7,(SUDV79Sud:4.99999999921859E-7,SUDV04Sud:5.00000000029517E-7)0.5040[stddev=1.58113883]:0.0)0.5730[stddev=1.56556699]:0.0087285841301811)0.2860[stddev=1.41985915]:0.00052534877212936)0.5710[stddev=1.56556699]:0.00459440400292872)0.8920[stddev=0.98944429]:0.290295968890254)0.4560[stddev=1.57321327]:0.151536771450348)0.0670[stddev=0.75099933]:0.0483685711184182,(TAIV94CdI:0.109032261226896,(BDBV07Uga:0.024392795135432,BDBV12DRC:0.0511124815320062)0.9840[stddev=0.44271887]:0.168615297951299)0.8870[stddev=1.02761861]:0.151569773150524)0.0780[stddev=0.80684571]:0.0487303096284805,BOMV16SL:0.250135636532731)0.0780[stddev=0.80684571]:0.128138878597479,(EBOV03RC:0.0348552960156398,EBOV08DRC:0.0412381018625084)0.9740[stddev=0.53944416]:0.242695469781954)0.0480[stddev=0.61967734]:0.0406317866206006,(EBOV01Gab:0.0170131333125542,(EBOV14UK:0.0130664504312417,(EBOV14Mal:4.99999999967757E-7,(EBOV14Gui:4.99999999975839E-7,(EBOV14Ita:4.99999999975839E-7,(EBOV14USA:4.99999999998494E-7,EBOV21Gui:5.0000000000153E-7)0.4680[stddev=1.57607106]:0.0)0.0240[stddev=0.44271887]:0.0)0.0240[stddev=0.44271887]:0.0)0.6560[stddev=1.50831031]:0.00213487057394609)0.5260[stddev=1.57987341]:0.0124688212386628)0.2400[stddev=1.35055544]:0.00193729433249203)0.0220[stddev=0.44271887]:0.00300152783740145,EBOV07DRC:0.00401733287718083)0.0470[stddev=0.61967734]:0.011734134045683,(EBOV76DRC:4.99999999999238E-7,EBOV77DRC:4.99999999999238E-7)0.6220[stddev=1.53492671]:0.00734165292140537)0.0200[stddev=0.44271887]:0.000515253826722887,EBOV20DRC:0.0228650666543546)0.0110[stddev=0.31464265]:0.0071807073455389,EBOV18DRC:0.00699750440151115)0.0080[stddev=0.00000000]:0.00144533409446042,EBOV94Gab:-0.00192054894891894)0.0080[stddev=0.00000000]:0.00192104894891894,EBOV95DRC:-0.00356716233370661)0.0080[stddev=0.00000000]:0.00356766233370661,EBOV96Gab:-0.00665913635625234)0.0100[stddev=0.31464265]:0.0090609932174825,EBOV14DRC:-0.00725716269606157)0.0130[stddev=0.31464265]:0.0294086379420558,EBOV17DRC:-0.0418243816752961)0.2200[stddev=1.30996183]:0.311884765844203,(OBLV17Swi:1.28376373666044,(HUJV11Chi:0.531904082303234,(KANV16Swi:0.989606172132109,FIWV17Swi:0.206712048786603)0.5710[stddev=1.56556699]:0.29373464449718)0.8320[stddev=1.18785521]:1.02392934198557)0.9810[stddev=0.44271887]:2.63257997629323)0.2660[stddev=1.38708327]:0.367145395289385,XILV11Chi:2.31240245391716,RABV:2.4414505118944);
