# Supplementary material for: Exploratory Temporal and Evolutionary Insights into the Filoviridae Family Through Multiprotein Phylogeny
Source: Microorganisms. 2025 Oct 17;13(10):2388. doi: 10.3390/microorganisms13102388 (PMC12566026; doi:10.3390/microorganisms13102388)
Supplement: Supplementary file 1 [file microorganisms-13-02388-s001.zip › File S10 Model Testing L.txt]

Table. Maximum Likelihood analysis of substitution models
Model	Parameters	BIC	AICc	lnL	(+I)	(+G)	f(A)	f(R)	f(N)	f(D)	f(C)	f(Q)	f(E)	f(G)	f(H)	f(I)	f(L)	f(K)	f(M)	f(F)	f(P)	f(S)	f(T)	f(W)	f(Y)	f(V)	r(AR)	r(AN)	r(AD)	r(AC)	r(AQ)	r(AE)	r(AG)	r(AH)	r(AI)	r(AL)	r(AK)	r(AM)	r(AF)	r(AP)	r(AS)	r(AT)	r(AW)	r(AY)	r(AV)	r(RA)	r(RN)	r(RD)	r(RC)
LG+G+F	127	81756.121	80563.949	-40154.790	n/a	0.74	0.056	0.050	0.049	0.049	0.020	0.046	0.051	0.048	0.029	0.068	0.119	0.050	0.017	0.051	0.047	0.084	0.064	0.013	0.039	0.051	0.001	0.001	0.001	0.003	0.002	0.003	0.005	0.001	0.001	0.002	0.001	0.001	0.001	0.003	0.020	0.007	0.000	0.000	0.006	0.001	0.002	0.000	0.001
LG+G	108	81757.762	80743.900	-40263.817	n/a	0.74	0.079	0.056	0.042	0.053	0.013	0.041	0.072	0.057	0.022	0.062	0.099	0.065	0.023	0.042	0.044	0.061	0.053	0.012	0.034	0.069	0.001	0.001	0.001	0.002	0.002	0.004	0.006	0.000	0.000	0.002	0.002	0.001	0.001	0.003	0.015	0.006	0.000	0.000	0.009	0.002	0.002	0.000	0.000
LG+G+I+F	128	81767.511	80565.955	-40154.790	0.00	0.74	0.056	0.050	0.049	0.049	0.020	0.046	0.051	0.048	0.029	0.068	0.119	0.050	0.017	0.051	0.047	0.084	0.064	0.013	0.039	0.051	0.001	0.001	0.001	0.003	0.002	0.003	0.005	0.001	0.001	0.002	0.001	0.001	0.001	0.003	0.020	0.007	0.000	0.000	0.006	0.001	0.002	0.000	0.001
LG+G+I	109	81769.152	80745.905	-40263.817	0.00	0.74	0.079	0.056	0.042	0.053	0.013	0.041	0.072	0.057	0.022	0.062	0.099	0.065	0.023	0.042	0.044	0.061	0.053	0.012	0.034	0.069	0.001	0.001	0.001	0.002	0.002	0.004	0.006	0.000	0.000	0.002	0.002	0.001	0.001	0.003	0.015	0.006	0.000	0.000	0.009	0.002	0.002	0.000	0.000
rtREV+G+F	127	81906.617	80714.445	-40230.038	n/a	0.76	0.056	0.050	0.049	0.049	0.020	0.046	0.051	0.048	0.029	0.068	0.119	0.050	0.017	0.051	0.047	0.084	0.064	0.013	0.039	0.051	0.001	0.001	0.000	0.004	0.001	0.002	0.003	0.000	0.000	0.003	0.001	0.002	0.000	0.002	0.020	0.008	0.000	0.001	0.005	0.001	0.001	0.001	0.001
rtREV+G+I+F	128	81918.007	80716.450	-40230.038	0.00	0.76	0.056	0.050	0.049	0.049	0.020	0.046	0.051	0.048	0.029	0.068	0.119	0.050	0.017	0.051	0.047	0.084	0.064	0.013	0.039	0.051	0.001	0.001	0.000	0.004	0.001	0.002	0.003	0.000	0.000	0.003	0.001	0.002	0.000	0.002	0.020	0.008	0.000	0.001	0.005	0.001	0.001	0.001	0.001
WAG+G+F	127	82109.576	80917.404	-40331.518	n/a	0.83	0.056	0.050	0.049	0.049	0.020	0.046	0.051	0.048	0.029	0.068	0.119	0.050	0.017	0.051	0.047	0.084	0.064	0.013	0.039	0.051	0.001	0.001	0.002	0.001	0.002	0.004	0.004	0.000	0.001	0.002	0.002	0.001	0.001	0.003	0.015	0.007	0.000	0.000	0.005	0.002	0.002	0.000	0.001
WAG+G+I+F	128	82120.966	80919.410	-40331.518	0.00	0.83	0.056	0.050	0.049	0.049	0.020	0.046	0.051	0.048	0.029	0.068	0.119	0.050	0.017	0.051	0.047	0.084	0.064	0.013	0.039	0.051	0.001	0.001	0.002	0.001	0.002	0.004	0.004	0.000	0.001	0.002	0.002	0.001	0.001	0.003	0.015	0.007	0.000	0.000	0.005	0.002	0.002	0.000	0.001
rtREV+G	108	82267.320	81253.458	-40518.595	n/a	0.79	0.065	0.045	0.038	0.042	0.011	0.061	0.061	0.064	0.027	0.068	0.102	0.075	0.015	0.029	0.068	0.049	0.062	0.025	0.032	0.062	0.001	0.001	0.000	0.003	0.001	0.003	0.005	0.000	0.000	0.002	0.002	0.002	0.000	0.004	0.012	0.009	0.000	0.001	0.006	0.001	0.001	0.001	0.001
WAG+G	108	82269.030	81255.168	-40519.451	n/a	0.85	0.087	0.044	0.039	0.057	0.019	0.037	0.058	0.083	0.024	0.048	0.086	0.062	0.020	0.038	0.046	0.070	0.061	0.014	0.035	0.071	0.001	0.001	0.002	0.001	0.002	0.005	0.006	0.000	0.000	0.002	0.003	0.001	0.000	0.004	0.012	0.007	0.000	0.000	0.008	0.003	0.001	0.000	0.001
WAG+G+I	109	82280.420	81257.173	-40519.451	0.00	0.85	0.087	0.044	0.039	0.057	0.019	0.037	0.058	0.083	0.024	0.048	0.086	0.062	0.020	0.038	0.046	0.070	0.061	0.014	0.035	0.071	0.001	0.001	0.002	0.001	0.002	0.005	0.006	0.000	0.000	0.002	0.003	0.001	0.000	0.004	0.012	0.007	0.000	0.000	0.008	0.003	0.001	0.000	0.001
rtREV+G+I	109	82281.782	81258.535	-40520.132	0.00	0.79	0.065	0.045	0.038	0.042	0.011	0.061	0.061	0.064	0.027	0.068	0.102	0.075	0.015	0.029	0.068	0.049	0.062	0.025	0.032	0.062	0.001	0.001	0.000	0.003	0.001	0.003	0.005	0.000	0.000	0.002	0.002	0.002	0.000	0.004	0.012	0.009	0.000	0.001	0.006	0.001	0.001	0.001	0.001
JTT+G+F	127	82287.369	81095.197	-40420.414	n/a	0.76	0.056	0.050	0.049	0.049	0.020	0.046	0.051	0.048	0.029	0.068	0.119	0.050	0.017	0.051	0.047	0.084	0.064	0.013	0.039	0.051	0.001	0.001	0.002	0.001	0.001	0.003	0.004	0.000	0.001	0.002	0.001	0.000	0.000	0.005	0.017	0.015	0.000	0.000	0.008	0.002	0.001	0.000	0.001
JTT+G+I+F	128	82298.759	81097.203	-40420.414	0.00	0.76	0.056	0.050	0.049	0.049	0.020	0.046	0.051	0.048	0.029	0.068	0.119	0.050	0.017	0.051	0.047	0.084	0.064	0.013	0.039	0.051	0.001	0.001	0.002	0.001	0.001	0.003	0.004	0.000	0.001	0.002	0.001	0.000	0.000	0.005	0.017	0.015	0.000	0.000	0.008	0.002	0.001	0.000	0.001
JTT+G	108	82328.863	81315.001	-40549.367	n/a	0.76	0.077	0.051	0.043	0.051	0.020	0.041	0.062	0.075	0.023	0.053	0.091	0.060	0.023	0.041	0.051	0.068	0.059	0.014	0.032	0.066	0.001	0.001	0.002	0.001	0.001	0.003	0.007	0.000	0.001	0.001	0.001	0.001	0.000	0.005	0.014	0.014	0.000	0.000	0.010	0.002	0.001	0.000	0.001
JTT+G+I	109	82343.246	81319.999	-40550.864	0.00	0.76	0.077	0.051	0.043	0.051	0.020	0.041	0.062	0.075	0.023	0.053	0.091	0.060	0.023	0.041	0.051	0.068	0.059	0.014	0.032	0.066	0.001	0.001	0.002	0.001	0.001	0.003	0.007	0.000	0.001	0.001	0.001	0.001	0.000	0.005	0.014	0.014	0.000	0.000	0.010	0.002	0.001	0.000	0.001
cpREV+G+F	127	82385.933	81193.761	-40469.697	n/a	0.78	0.056	0.050	0.049	0.049	0.020	0.046	0.051	0.048	0.029	0.068	0.119	0.050	0.017	0.051	0.047	0.084	0.064	0.013	0.039	0.051	0.000	0.001	0.001	0.001	0.001	0.002	0.003	0.000	0.001	0.002	0.001	0.000	0.000	0.002	0.019	0.008	0.000	0.000	0.005	0.001	0.002	0.000	0.002
cpREV+G+I+F	128	82397.313	81195.757	-40469.692	0.00	0.78	0.056	0.050	0.049	0.049	0.020	0.046	0.051	0.048	0.029	0.068	0.119	0.050	0.017	0.051	0.047	0.084	0.064	0.013	0.039	0.051	0.000	0.001	0.001	0.001	0.001	0.002	0.003	0.000	0.001	0.002	0.001	0.000	0.000	0.002	0.019	0.008	0.000	0.000	0.005	0.001	0.002	0.000	0.002
cpREV+G	108	82423.907	81410.045	-40596.889	n/a	0.80	0.076	0.062	0.041	0.037	0.009	0.038	0.050	0.084	0.025	0.081	0.101	0.050	0.022	0.051	0.043	0.062	0.054	0.018	0.031	0.066	0.001	0.001	0.001	0.001	0.001	0.002	0.006	0.000	0.001	0.002	0.001	0.000	0.000	0.002	0.015	0.007	0.000	0.000	0.006	0.001	0.001	0.000	0.001
cpREV+G+I	109	82435.297	81412.050	-40596.889	0.00	0.80	0.076	0.062	0.041	0.037	0.009	0.038	0.050	0.084	0.025	0.081	0.101	0.050	0.022	0.051	0.043	0.062	0.054	0.018	0.031	0.066	0.001	0.001	0.001	0.001	0.001	0.002	0.006	0.000	0.001	0.002	0.001	0.000	0.000	0.002	0.015	0.007	0.000	0.000	0.006	0.001	0.001	0.000	0.001
Dayhoff+G+F	127	82576.802	81384.630	-40565.131	n/a	0.74	0.056	0.050	0.049	0.049	0.020	0.046	0.051	0.048	0.029	0.068	0.119	0.050	0.017	0.051	0.047	0.084	0.064	0.013	0.039	0.051	0.001	0.002	0.003	0.000	0.002	0.005	0.006	0.000	0.002	0.002	0.001	0.001	0.000	0.006	0.017	0.012	0.000	0.000	0.005	0.001	0.001	0.000	0.000
Dayhoff+G+I+F	128	82588.192	81386.636	-40565.131	0.00	0.74	0.056	0.050	0.049	0.049	0.020	0.046	0.051	0.048	0.029	0.068	0.119	0.050	0.017	0.051	0.047	0.084	0.064	0.013	0.039	0.051	0.001	0.002	0.003	0.000	0.002	0.005	0.006	0.000	0.002	0.002	0.001	0.001	0.000	0.006	0.017	0.012	0.000	0.000	0.005	0.001	0.001	0.000	0.000
mtREV24+G+F	127	82981.891	81789.719	-40767.675	n/a	0.66	0.056	0.050	0.049	0.049	0.020	0.046	0.051	0.048	0.029	0.068	0.119	0.050	0.017	0.051	0.047	0.084	0.064	0.013	0.039	0.051	0.001	0.001	0.000	0.001	0.000	0.000	0.003	0.000	0.003	0.002	0.000	0.001	0.000	0.001	0.016	0.015	0.000	0.000	0.005	0.001	0.000	0.000	0.001
mtREV24+G+I+F	128	82993.281	81791.725	-40767.675	0.00	0.66	0.056	0.050	0.049	0.049	0.020	0.046	0.051	0.048	0.029	0.068	0.119	0.050	0.017	0.051	0.047	0.084	0.064	0.013	0.039	0.051	0.001	0.001	0.000	0.001	0.000	0.000	0.003	0.000	0.003	0.002	0.000	0.001	0.000	0.001	0.016	0.015	0.000	0.000	0.005	0.001	0.000	0.000	0.001
Dayhoff+G	108	83119.213	82105.351	-40944.542	n/a	0.75	0.087	0.041	0.040	0.047	0.034	0.038	0.050	0.089	0.034	0.037	0.085	0.081	0.015	0.040	0.051	0.070	0.059	0.011	0.030	0.065	0.001	0.002	0.003	0.001	0.002	0.005	0.011	0.000	0.001	0.002	0.001	0.001	0.000	0.006	0.014	0.011	0.000	0.000	0.007	0.001	0.001	0.000	0.000
Dayhoff+G+I	109	83130.603	82107.356	-40944.542	0.00	0.75	0.087	0.041	0.040	0.047	0.034	0.038	0.050	0.089	0.034	0.037	0.085	0.081	0.015	0.040	0.051	0.070	0.059	0.011	0.030	0.065	0.001	0.002	0.003	0.001	0.002	0.005	0.011	0.000	0.001	0.002	0.001	0.001	0.000	0.006	0.014	0.011	0.000	0.000	0.007	0.001	0.001	0.000	0.000
WAG+I+F	127	84565.592	83373.420	-41559.526	0.06	n/a	0.056	0.050	0.049	0.049	0.020	0.046	0.051	0.048	0.029	0.068	0.119	0.050	0.017	0.051	0.047	0.084	0.064	0.013	0.039	0.051	0.001	0.001	0.002	0.001	0.002	0.004	0.004	0.000	0.001	0.002	0.002	0.001	0.001	0.003	0.015	0.007	0.000	0.000	0.005	0.002	0.002	0.000	0.001
WAG+I	108	84663.962	83650.099	-41716.916	0.06	n/a	0.087	0.044	0.039	0.057	0.019	0.037	0.058	0.083	0.024	0.048	0.086	0.062	0.020	0.038	0.046	0.070	0.061	0.014	0.035	0.071	0.001	0.001	0.002	0.001	0.002	0.005	0.006	0.000	0.000	0.002	0.003	0.001	0.000	0.004	0.012	0.007	0.000	0.000	0.008	0.003	0.001	0.000	0.001
LG+I	108	84697.912	83684.050	-41733.892	0.06	n/a	0.079	0.056	0.042	0.053	0.013	0.041	0.072	0.057	0.022	0.062	0.099	0.065	0.023	0.042	0.044	0.061	0.053	0.012	0.034	0.069	0.001	0.001	0.001	0.002	0.002	0.004	0.006	0.000	0.000	0.002	0.002	0.001	0.001	0.003	0.015	0.006	0.000	0.000	0.009	0.002	0.002	0.000	0.000
LG+I+F	127	84749.255	83557.083	-41651.357	0.06	n/a	0.056	0.050	0.049	0.049	0.020	0.046	0.051	0.048	0.029	0.068	0.119	0.050	0.017	0.051	0.047	0.084	0.064	0.013	0.039	0.051	0.001	0.001	0.001	0.003	0.002	0.003	0.005	0.001	0.001	0.002	0.001	0.001	0.001	0.003	0.020	0.007	0.000	0.000	0.006	0.001	0.002	0.000	0.001
rtREV+I+F	127	84783.802	83591.630	-41668.631	0.06	n/a	0.056	0.050	0.049	0.049	0.020	0.046	0.051	0.048	0.029	0.068	0.119	0.050	0.017	0.051	0.047	0.084	0.064	0.013	0.039	0.051	0.001	0.001	0.000	0.004	0.001	0.002	0.003	0.000	0.000	0.003	0.001	0.002	0.000	0.002	0.020	0.008	0.000	0.001	0.005	0.001	0.001	0.001	0.001
cpREV+I	108	84996.842	83982.980	-41883.357	0.06	n/a	0.076	0.062	0.041	0.037	0.009	0.038	0.050	0.084	0.025	0.081	0.101	0.050	0.022	0.051	0.043	0.062	0.054	0.018	0.031	0.066	0.001	0.001	0.001	0.001	0.001	0.002	0.006	0.000	0.001	0.002	0.001	0.000	0.000	0.002	0.015	0.007	0.000	0.000	0.006	0.001	0.001	0.000	0.001
cpREV+I+F	127	85039.191	83847.019	-41796.326	0.06	n/a	0.056	0.050	0.049	0.049	0.020	0.046	0.051	0.048	0.029	0.068	0.119	0.050	0.017	0.051	0.047	0.084	0.064	0.013	0.039	0.051	0.000	0.001	0.001	0.001	0.001	0.002	0.003	0.000	0.001	0.002	0.001	0.000	0.000	0.002	0.019	0.008	0.000	0.000	0.005	0.001	0.002	0.000	0.002
rtREV+I	108	85052.510	84038.648	-41911.191	0.06	n/a	0.065	0.045	0.038	0.042	0.011	0.061	0.061	0.064	0.027	0.068	0.102	0.075	0.015	0.029	0.068	0.049	0.062	0.025	0.032	0.062	0.001	0.001	0.000	0.003	0.001	0.003	0.005	0.000	0.000	0.002	0.002	0.002	0.000	0.004	0.012	0.009	0.000	0.001	0.006	0.001	0.001	0.001	0.001
JTT+I+F	127	85070.126	83877.954	-41811.793	0.06	n/a	0.056	0.050	0.049	0.049	0.020	0.046	0.051	0.048	0.029	0.068	0.119	0.050	0.017	0.051	0.047	0.084	0.064	0.013	0.039	0.051	0.001	0.001	0.002	0.001	0.001	0.003	0.004	0.000	0.001	0.002	0.001	0.000	0.000	0.005	0.017	0.015	0.000	0.000	0.008	0.002	0.001	0.000	0.001
JTT+I	108	85080.451	84066.589	-41925.161	0.06	n/a	0.077	0.051	0.043	0.051	0.020	0.041	0.062	0.075	0.023	0.053	0.091	0.060	0.023	0.041	0.051	0.068	0.059	0.014	0.032	0.066	0.001	0.001	0.002	0.001	0.001	0.003	0.007	0.000	0.001	0.001	0.001	0.001	0.000	0.005	0.014	0.014	0.000	0.000	0.010	0.002	0.001	0.000	0.001
WAG+F	126	85157.169	83974.381	-41861.009	n/a	n/a	0.056	0.050	0.049	0.049	0.020	0.046	0.051	0.048	0.029	0.068	0.119	0.050	0.017	0.051	0.047	0.084	0.064	0.013	0.039	0.051	0.001	0.001	0.002	0.001	0.002	0.004	0.004	0.000	0.001	0.002	0.002	0.001	0.001	0.003	0.015	0.007	0.000	0.000	0.005	0.002	0.002	0.000	0.001
WAG	107	85253.861	84249.384	-42017.561	n/a	n/a	0.087	0.044	0.039	0.057	0.019	0.037	0.058	0.083	0.024	0.048	0.086	0.062	0.020	0.038	0.046	0.070	0.061	0.014	0.035	0.071	0.001	0.001	0.002	0.001	0.002	0.005	0.006	0.000	0.000	0.002	0.003	0.001	0.000	0.004	0.012	0.007	0.000	0.000	0.008	0.003	0.001	0.000	0.001
LG	107	85290.332	84285.855	-42035.796	n/a	n/a	0.079	0.056	0.042	0.053	0.013	0.041	0.072	0.057	0.022	0.062	0.099	0.065	0.023	0.042	0.044	0.061	0.053	0.012	0.034	0.069	0.001	0.001	0.001	0.002	0.002	0.004	0.006	0.000	0.000	0.002	0.002	0.001	0.001	0.003	0.015	0.006	0.000	0.000	0.009	0.002	0.002	0.000	0.000
rtREV+F	126	85341.394	84158.607	-41953.122	n/a	n/a	0.056	0.050	0.049	0.049	0.020	0.046	0.051	0.048	0.029	0.068	0.119	0.050	0.017	0.051	0.047	0.084	0.064	0.013	0.039	0.051	0.001	0.001	0.000	0.004	0.001	0.002	0.003	0.000	0.000	0.003	0.001	0.002	0.000	0.002	0.020	0.008	0.000	0.001	0.005	0.001	0.001	0.001	0.001
LG+F	126	85343.876	84161.089	-41954.363	n/a	n/a	0.056	0.050	0.049	0.049	0.020	0.046	0.051	0.048	0.029	0.068	0.119	0.050	0.017	0.051	0.047	0.084	0.064	0.013	0.039	0.051	0.001	0.001	0.001	0.003	0.002	0.003	0.005	0.001	0.001	0.002	0.001	0.001	0.001	0.003	0.020	0.007	0.000	0.000	0.006	0.001	0.002	0.000	0.001
Dayhoff+I+F	127	85466.856	84274.684	-42010.158	0.06	n/a	0.056	0.050	0.049	0.049	0.020	0.046	0.051	0.048	0.029	0.068	0.119	0.050	0.017	0.051	0.047	0.084	0.064	0.013	0.039	0.051	0.001	0.002	0.003	0.000	0.002	0.005	0.006	0.000	0.002	0.002	0.001	0.001	0.000	0.006	0.017	0.012	0.000	0.000	0.005	0.001	0.001	0.000	0.000
mtREV24+G	108	85511.915	84498.053	-42140.893	n/a	0.71	0.072	0.019	0.039	0.019	0.006	0.025	0.024	0.056	0.028	0.087	0.168	0.023	0.053	0.060	0.055	0.072	0.088	0.029	0.033	0.044	0.000	0.001	0.000	0.000	0.000	0.000	0.003	0.000	0.004	0.002	0.000	0.004	0.000	0.001	0.014	0.021	0.000	0.000	0.004	0.001	0.000	0.000	0.000
mtREV24+G+I	109	85523.305	84500.058	-42140.893	0.00	0.71	0.072	0.019	0.039	0.019	0.006	0.025	0.024	0.056	0.028	0.087	0.168	0.023	0.053	0.060	0.055	0.072	0.088	0.029	0.033	0.044	0.000	0.001	0.000	0.000	0.000	0.000	0.003	0.000	0.004	0.002	0.000	0.004	0.000	0.001	0.014	0.021	0.000	0.000	0.004	0.001	0.000	0.000	0.000
rtREV	107	85595.202	84590.725	-42188.232	n/a	n/a	0.065	0.045	0.038	0.042	0.011	0.061	0.061	0.064	0.027	0.068	0.102	0.075	0.015	0.029	0.068	0.049	0.062	0.025	0.032	0.062	0.001	0.001	0.000	0.003	0.001	0.003	0.005	0.000	0.000	0.002	0.002	0.002	0.000	0.004	0.012	0.009	0.000	0.001	0.006	0.001	0.001	0.001	0.001
cpREV	107	85618.923	84614.447	-42200.092	n/a	n/a	0.076	0.062	0.041	0.037	0.009	0.038	0.050	0.084	0.025	0.081	0.101	0.050	0.022	0.051	0.043	0.062	0.054	0.018	0.031	0.066	0.001	0.001	0.001	0.001	0.001	0.002	0.006	0.000	0.001	0.002	0.001	0.000	0.000	0.002	0.015	0.007	0.000	0.000	0.006	0.001	0.001	0.000	0.001
cpREV+F	126	85698.976	84516.188	-42131.913	n/a	n/a	0.056	0.050	0.049	0.049	0.020	0.046	0.051	0.048	0.029	0.068	0.119	0.050	0.017	0.051	0.047	0.084	0.064	0.013	0.039	0.051	0.000	0.001	0.001	0.001	0.001	0.002	0.003	0.000	0.001	0.002	0.001	0.000	0.000	0.002	0.019	0.008	0.000	0.000	0.005	0.001	0.002	0.000	0.002
JTT+F	126	85700.455	84517.668	-42132.653	n/a	n/a	0.056	0.050	0.049	0.049	0.020	0.046	0.051	0.048	0.029	0.068	0.119	0.050	0.017	0.051	0.047	0.084	0.064	0.013	0.039	0.051	0.001	0.001	0.002	0.001	0.001	0.003	0.004	0.000	0.001	0.002	0.001	0.000	0.000	0.005	0.017	0.015	0.000	0.000	0.008	0.002	0.001	0.000	0.001
JTT	107	85716.316	84711.839	-42248.789	n/a	n/a	0.077	0.051	0.043	0.051	0.020	0.041	0.062	0.075	0.023	0.053	0.091	0.060	0.023	0.041	0.051	0.068	0.059	0.014	0.032	0.066	0.001	0.001	0.002	0.001	0.001	0.003	0.007	0.000	0.001	0.001	0.001	0.001	0.000	0.005	0.014	0.014	0.000	0.000	0.010	0.002	0.001	0.000	0.001
Dayhoff+I	108	85999.028	84985.166	-42384.450	0.06	n/a	0.087	0.041	0.040	0.047	0.034	0.038	0.050	0.089	0.034	0.037	0.085	0.081	0.015	0.040	0.051	0.070	0.059	0.011	0.030	0.065	0.001	0.002	0.003	0.001	0.002	0.005	0.011	0.000	0.001	0.002	0.001	0.001	0.000	0.006	0.014	0.011	0.000	0.000	0.007	0.001	0.001	0.000	0.000
Dayhoff+F	126	86149.759	84966.971	-42357.304	n/a	n/a	0.056	0.050	0.049	0.049	0.020	0.046	0.051	0.048	0.029	0.068	0.119	0.050	0.017	0.051	0.047	0.084	0.064	0.013	0.039	0.051	0.001	0.002	0.003	0.000	0.002	0.005	0.006	0.000	0.002	0.002	0.001	0.001	0.000	0.006	0.017	0.012	0.000	0.000	0.005	0.001	0.001	0.000	0.000
mtREV24+I+F	127	86409.527	85217.355	-42481.493	0.05	n/a	0.056	0.050	0.049	0.049	0.020	0.046	0.051	0.048	0.029	0.068	0.119	0.050	0.017	0.051	0.047	0.084	0.064	0.013	0.039	0.051	0.001	0.001	0.000	0.001	0.000	0.000	0.003	0.000	0.003	0.002	0.000	0.001	0.000	0.001	0.016	0.015	0.000	0.000	0.005	0.001	0.000	0.000	0.001
Dayhoff	107	86681.770	85677.293	-42731.516	n/a	n/a	0.087	0.041	0.040	0.047	0.034	0.038	0.050	0.089	0.034	0.037	0.085	0.081	0.015	0.040	0.051	0.070	0.059	0.011	0.030	0.065	0.001	0.002	0.003	0.001	0.002	0.005	0.011	0.000	0.001	0.002	0.001	0.001	0.000	0.006	0.014	0.011	0.000	0.000	0.007	0.001	0.001	0.000	0.000
mtREV24+F	126	87001.250	85818.462	-42783.050	n/a	n/a	0.056	0.050	0.049	0.049	0.020	0.046	0.051	0.048	0.029	0.068	0.119	0.050	0.017	0.051	0.047	0.084	0.064	0.013	0.039	0.051	0.001	0.001	0.000	0.001	0.000	0.000	0.003	0.000	0.003	0.002	0.000	0.001	0.000	0.001	0.016	0.015	0.000	0.000	0.005	0.001	0.000	0.000	0.001
Poisson+G+F	127	87305.004	86112.832	-42929.232	n/a	0.80	0.056	0.050	0.049	0.049	0.020	0.046	0.051	0.048	0.029	0.068	0.119	0.050	0.017	0.051	0.047	0.084	0.064	0.013	0.039	0.051	0.003	0.003	0.003	0.001	0.002	0.003	0.003	0.002	0.004	0.006	0.003	0.001	0.003	0.002	0.004	0.003	0.001	0.002	0.003	0.003	0.003	0.003	0.001
Poisson+G+I+F	128	87316.395	86114.838	-42929.232	0.00	0.80	0.056	0.050	0.049	0.049	0.020	0.046	0.051	0.048	0.029	0.068	0.119	0.050	0.017	0.051	0.047	0.084	0.064	0.013	0.039	0.051	0.003	0.003	0.003	0.001	0.002	0.003	0.003	0.002	0.004	0.006	0.003	0.001	0.003	0.002	0.004	0.003	0.001	0.002	0.003	0.003	0.003	0.003	0.001
Poisson+G	108	89070.086	88056.224	-43919.979	n/a	0.90	0.050	0.050	0.050	0.050	0.050	0.050	0.050	0.050	0.050	0.050	0.050	0.050	0.050	0.050	0.050	0.050	0.050	0.050	0.050	0.050	0.003	0.003	0.003	0.003	0.003	0.003	0.003	0.003	0.003	0.003	0.003	0.003	0.003	0.003	0.003	0.003	0.003	0.003	0.003	0.003	0.003	0.003	0.003
Poisson+G+I	109	89081.476	88058.229	-43919.979	0.00	0.90	0.050	0.050	0.050	0.050	0.050	0.050	0.050	0.050	0.050	0.050	0.050	0.050	0.050	0.050	0.050	0.050	0.050	0.050	0.050	0.050	0.003	0.003	0.003	0.003	0.003	0.003	0.003	0.003	0.003	0.003	0.003	0.003	0.003	0.003	0.003	0.003	0.003	0.003	0.003	0.003	0.003	0.003	0.003
mtREV24+I	108	89125.124	88111.262	-43947.498	0.05	n/a	0.072	0.019	0.039	0.019	0.006	0.025	0.024	0.056	0.028	0.087	0.168	0.023	0.053	0.060	0.055	0.072	0.088	0.029	0.033	0.044	0.000	0.001	0.000	0.000	0.000	0.000	0.003	0.000	0.004	0.002	0.000	0.004	0.000	0.001	0.014	0.021	0.000	0.000	0.004	0.001	0.000	0.000	0.000
Poisson+I+F	127	89378.013	88185.841	-43965.736	0.06	n/a	0.056	0.050	0.049	0.049	0.020	0.046	0.051	0.048	0.029	0.068	0.119	0.050	0.017	0.051	0.047	0.084	0.064	0.013	0.039	0.051	0.003	0.003	0.003	0.001	0.002	0.003	0.003	0.002	0.004	0.006	0.003	0.001	0.003	0.002	0.004	0.003	0.001	0.002	0.003	0.003	0.003	0.003	0.001
mtREV24	107	89627.650	88623.173	-44204.456	n/a	n/a	0.072	0.019	0.039	0.019	0.006	0.025	0.024	0.056	0.028	0.087	0.168	0.023	0.053	0.060	0.055	0.072	0.088	0.029	0.033	0.044	0.000	0.001	0.000	0.000	0.000	0.000	0.003	0.000	0.004	0.002	0.000	0.004	0.000	0.001	0.014	0.021	0.000	0.000	0.004	0.001	0.000	0.000	0.000
Poisson+F	126	90006.811	88824.023	-44285.830	n/a	n/a	0.056	0.050	0.049	0.049	0.020	0.046	0.051	0.048	0.029	0.068	0.119	0.050	0.017	0.051	0.047	0.084	0.064	0.013	0.039	0.051	0.003	0.003	0.003	0.001	0.002	0.003	0.003	0.002	0.004	0.006	0.003	0.001	0.003	0.002	0.004	0.003	0.001	0.002	0.003	0.003	0.003	0.003	0.001
Poisson+I	108	90966.950	89953.088	-44868.411	0.06	n/a	0.050	0.050	0.050	0.050	0.050	0.050	0.050	0.050	0.050	0.050	0.050	0.050	0.050	0.050	0.050	0.050	0.050	0.050	0.050	0.050	0.003	0.003	0.003	0.003	0.003	0.003	0.003	0.003	0.003	0.003	0.003	0.003	0.003	0.003	0.003	0.003	0.003	0.003	0.003	0.003	0.003	0.003	0.003
Poisson	107	91557.114	90552.637	-45169.188	n/a	n/a	0.050	0.050	0.050	0.050	0.050	0.050	0.050	0.050	0.050	0.050	0.050	0.050	0.050	0.050	0.050	0.050	0.050	0.050	0.050	0.050	0.003	0.003	0.003	0.003	0.003	0.003	0.003	0.003	0.003	0.003	0.003	0.003	0.003	0.003	0.003	0.003	0.003	0.003	0.003	0.003	0.003	0.003	0.003
NOTE.-- This table presents the goodness of fit for multiple substitution models, including their parameter estimates. The Bayesian Information Criterion (BIC) scores are used to select the optimal model. Each model’s Maximum Likelihood value (lnL), Akaike Information Criterion, corrected (AICc) value, BIC, and the number of parameters are presented (refer to Chapter 8 in [1] for more information…
Abbreviations: LG: Le and Gascuel; JTT: Jones-Taylor-Thornton; rtREV: General Reverse Transcriptase; cpREV: General Reversible Chloroplast; mtREV24: General Reversible Mitochondrial; WAG: Whelan and Goldman.
1. Nei M. and Kumar S. (2000). Molecular Evolution and Phylogenetics. Oxford University Press, New York.
2. Yang Z. (1994) Maximum likelihood phylogenetic estimation from DNA sequences with variable rates over sites: Approximate methods.Journal of Molecular Evolution..39:306-314.
3. Tamura K., Peterson D., Peterson N., Stecher G., Nei M., and Kumar S. (2011). MEGA5: Molecular Evolutionary Genetics Analysis using Maximum Likelihood, Evolutionary Distance, and Maximum Parsimony Methods. Molecular Biology and Evolution 28: 2731-2739.
4. Kumar S., Stecher G., Suleski M., Sanderford M., Sharma S., and Tamura K. (2024). Molecular Evolutionary Genetics Analysis Version 12 for adaptive and green computing. Molecular Biology and Evolution 41:1-9.
Disclaimer: While every effort has been made to ensure the accuracy of the caption, it is provided "as is" without warranty of any kind. Users are advised to thoroughly review the caption before its use for any purpose and report any errors or issues to the authors at www.megasoftware.net. The authors and their employers disclaim any liability for damages, including but not limited to special or …
[truncated: 357 more columns]
