# Supplementary material for: Exploratory Temporal and Evolutionary Insights into the Filoviridae Family Through Multiprotein Phylogeny
Source: Microorganisms. 2025 Oct 17;13(10):2388. doi: 10.3390/microorganisms13102388 (PMC12566026; doi:10.3390/microorganisms13102388)
Supplement: Supplementary file 1 [file microorganisms-13-02388-s001.zip › File S12 L Tree NWK.nwk]

((((((((((((((((((((EBOV14Mal:0.0,EBOV14UK:0.0)0.3992[stddev=2.17910601]:0.0,EBOV21Gui:0.000665505363841783)0.2695[stddev=1.95967328]:0.0,EBOV14Gui:0.0)0.2814[stddev=2.00597909]:0.0,EBOV14Ita:0.000664642527964111)0.2555[stddev=1.93455808]:0.0,EBOV14USA:0.0)1.0000[stddev=0.00000000]:0.00668683428234534,(EBOV07DRC:0.00132882980795554,EBOV08DRC:0.00066191238219211)0.9920[stddev=0.44452760]:0.00132891133958642)0.3234[stddev=2.08406175]:0.0,(EBOV01Gab:0.00133096173085937,EBOV03RC:0.00267456504322762)0.9820[stddev=0.62547387]:0.00266957601712025)0.3972[stddev=2.17910601]:0.00199386995723334,EBOV17DRC:0.00133108528362831)0.2515[stddev=1.93455808]:0.0,(EBOV95DRC:0.000664342931670059,((EBOV94Gab:0.0,EBOV96Gab:0.00200172580645629)0.9880[stddev=0.62547387]:0.00267023266296759,(EBOV14DRC:0.000664090921567079,EBOV18DRC:0.000664737333205806)0.7465[stddev=1.95967328]:0.0)0.7066[stddev=2.04734383]:0.00066423903685944)0.8882[stddev=1.45182107]:0.00133017882282194)0.2635[stddev=1.95967328]:0.0,(EBOV76DRC:0.0,EBOV77DRC:0.0)0.9880[stddev=0.62547387]:0.00199444299072749)0.3633[stddev=2.14448185]:0.000436387772169907,EBOV20DRC:0.00557479049295593)1.0000[stddev=0.00000000]:0.0931760248946285,(TAIV94CdI:0.0734012501437207,(BDBV07Uga:0.0045568889445097,BDBV12DRC:0.00288119515599348)1.0000[stddev=0.00000000]:0.0668879556275313)1.0000[stddev=0.00000000]:0.0637112388005674)1.0000[stddev=0.00000000]:0.0491904032891155,BOMV16SL:0.168909708273671)0.8343[stddev=1.67820358]:0.0508937162754249,(((SUDV76Sud:0.00135092071674727,SUDV79Sud:0.0)0.2754[stddev=1.98346458]:0.0,SUDV04Sud:0.0)1.0000[stddev=0.00000000]:0.00399111246271118,(SUDV11Uga:0.0013507653850323,(SUDV00Uga:0.00202611184881918,SUDV12Uga:0.00202887090401636)0.4970[stddev=2.23338845]:0.0)0.9421[stddev=1.06101296]:0.00281052054576245)1.0000[stddev=0.00000000]:0.166222246648574)0.5130[stddev=2.23338845]:0.0331370943344361,(RESV08Phi:0.00166121808371693,(RESV92Ita:0.000684559189411163,(RESV96USA:0.00343000505408168,(RESV89Phi:0.00136771830641541,RESV89USA:0.00136210369035414)0.9980[stddev=0.44452760]:0.00550725261550917)0.2495[stddev=1.90806671]:0.000686366620107871)0.3214[stddev=2.08406175]:0.00177193659070719)1.0000[stddev=0.00000000]:0.152800655231549)1.0000[stddev=0.00000000]:0.294773437747344,LLOV03Spa:0.494288056337238)1.0000[stddev=0.00000000]:0.200468358493842,(MLAV15Chi:0.315369376798889,((MARV87Ken:0.000645982882912357,MARV07Uga:0.00139784859845384)1.0000[stddev=0.00000000]:0.0474386276479429,(((MARV75SA:0.00204965403153254,MARV9800DRC:0.00136406595702458)0.6427[stddev=2.14448185]:0.000665718207345879,MARV14Uga:0.00138193188217847)1.0000[stddev=0.00000000]:0.00900384724133999,(((MARV21Gui:0.0,MARV22Gha:0.000682179005384265)0.9960[stddev=0.44452760]:0.00410940974014664,MARV0405Ang:0.000676237440835414)0.9980[stddev=0.44452760]:0.00473569436064633,(MARV80Ken:0.00823315586566798,(MARV12Uga:0.00410559412748857,(MARV67Ger:0.00136489495020104,MARV08Net:0.00205608056006919)0.8443[stddev=1.63787507]:0.0)0.9980[stddev=0.44452760]:0.00550328367130344)0.3533[stddev=2.13094302]:0.000052954632585066)0.9122[stddev=1.27856581]:0.00202227414142665)1.0000[stddev=0.00000000]:0.0123733726246964)1.0000[stddev=0.00000000]:0.371915891102546)1.0000[stddev=0.00000000]:0.566274775362433)1.0000[stddev=0.00000000]:0.392514373135712,XILV11Chi:1.28928200181018)0.6906[stddev=2.06626743]:0.0756894507758358,TAPV18Bra:1.18392569996298)1.0000[stddev=0.00000000]:1.60439188932596,(OBLV17Swi:0.863692128952521,(HUJV11Chi:0.370663973559703,(KANV16Swi:0.164259079806137,FIWV17Swi:0.176582844374484)1.0000[stddev=0.00000000]:0.303552256765174)1.0000[stddev=0.00000000]:0.628828431862322)1.0000[stddev=0.00000000]:2.07731303861442,RABV:7.80417744552968);
