# Supplementary material for: Exploratory Temporal and Evolutionary Insights into the Filoviridae Family Through Multiprotein Phylogeny
Source: Microorganisms. 2025 Oct 17;13(10):2388. doi: 10.3390/microorganisms13102388 (PMC12566026; doi:10.3390/microorganisms13102388)
Supplement: Supplementary file 1 [file microorganisms-13-02388-s001.zip › File S13 Model Testing NP.txt]

Table. Maximum Likelihood analysis of substitution models
Model	Parameters	BIC	AICc	lnL	(+I)	(+G)	f(A)	f(R)	f(N)	f(D)	f(C)	f(Q)	f(E)	f(G)	f(H)	f(I)	f(L)	f(K)	f(M)	f(F)	f(P)	f(S)	f(T)	f(W)	f(Y)	f(V)	r(AR)	r(AN)	r(AD)	r(AC)	r(AQ)	r(AE)	r(AG)	r(AH)	r(AI)	r(AL)	r(AK)	r(AM)	r(AF)	r(AP)	r(AS)	r(AT)	r(AW)	r(AY)	r(AV)	r(RA)	r(RN)	r(RD)	r(RC)
LG+G	108	15901.167	15066.923	-7424.762	n/a	3.54	0.079	0.056	0.042	0.053	0.013	0.041	0.072	0.057	0.022	0.062	0.099	0.065	0.023	0.042	0.044	0.061	0.053	0.012	0.034	0.069	0.001	0.001	0.001	0.002	0.002	0.004	0.006	0.000	0.000	0.002	0.002	0.001	0.001	0.003	0.015	0.006	0.000	0.000	0.009	0.002	0.002	0.000	0.000
LG+G+I	109	15910.904	15068.949	-7424.762	0.00	3.54	0.079	0.056	0.042	0.053	0.013	0.041	0.072	0.057	0.022	0.062	0.099	0.065	0.023	0.042	0.044	0.061	0.053	0.012	0.034	0.069	0.001	0.001	0.001	0.002	0.002	0.004	0.006	0.000	0.000	0.002	0.002	0.001	0.001	0.003	0.015	0.006	0.000	0.000	0.009	0.002	0.002	0.000	0.000
WAG+G	108	15927.045	15092.802	-7437.701	n/a	1.86	0.087	0.044	0.039	0.057	0.019	0.037	0.058	0.083	0.024	0.048	0.086	0.062	0.020	0.038	0.046	0.070	0.061	0.014	0.035	0.071	0.001	0.001	0.002	0.001	0.002	0.005	0.006	0.000	0.000	0.002	0.003	0.001	0.000	0.004	0.012	0.007	0.000	0.000	0.008	0.003	0.001	0.000	0.001
WAG+G+I	109	15936.783	15094.828	-7437.701	0.00	1.86	0.087	0.044	0.039	0.057	0.019	0.037	0.058	0.083	0.024	0.048	0.086	0.062	0.020	0.038	0.046	0.070	0.061	0.014	0.035	0.071	0.001	0.001	0.002	0.001	0.002	0.005	0.006	0.000	0.000	0.002	0.003	0.001	0.000	0.004	0.012	0.007	0.000	0.000	0.008	0.003	0.001	0.000	0.001
JTT+G	108	15975.568	15141.324	-7461.963	n/a	3.68	0.077	0.051	0.043	0.051	0.020	0.041	0.062	0.075	0.023	0.053	0.091	0.060	0.023	0.041	0.051	0.068	0.059	0.014	0.032	0.066	0.001	0.001	0.002	0.001	0.001	0.003	0.007	0.000	0.001	0.001	0.001	0.001	0.000	0.005	0.014	0.014	0.000	0.000	0.010	0.002	0.001	0.000	0.001
JTT+G+I	109	15984.216	15142.261	-7461.418	0.00	3.65	0.077	0.051	0.043	0.051	0.020	0.041	0.062	0.075	0.023	0.053	0.091	0.060	0.023	0.041	0.051	0.068	0.059	0.014	0.032	0.066	0.001	0.001	0.002	0.001	0.001	0.003	0.007	0.000	0.001	0.001	0.001	0.001	0.000	0.005	0.014	0.014	0.000	0.000	0.010	0.002	0.001	0.000	0.001
cpREV+G	108	15986.232	15151.988	-7467.295	n/a	2.35	0.076	0.062	0.041	0.037	0.009	0.038	0.050	0.084	0.025	0.081	0.101	0.050	0.022	0.051	0.043	0.062	0.054	0.018	0.031	0.066	0.001	0.001	0.001	0.001	0.001	0.002	0.006	0.000	0.001	0.002	0.001	0.000	0.000	0.002	0.015	0.007	0.000	0.000	0.006	0.001	0.001	0.000	0.001
rtREV+G	108	15991.937	15157.693	-7470.147	n/a	1.61	0.065	0.045	0.038	0.042	0.011	0.061	0.061	0.064	0.027	0.068	0.102	0.075	0.015	0.029	0.068	0.049	0.062	0.025	0.032	0.062	0.001	0.001	0.000	0.003	0.001	0.003	0.005	0.000	0.000	0.002	0.002	0.002	0.000	0.004	0.012	0.009	0.000	0.001	0.006	0.001	0.001	0.001	0.001
cpREV+G+I	109	15995.971	15154.016	-7467.295	0.00	2.35	0.076	0.062	0.041	0.037	0.009	0.038	0.050	0.084	0.025	0.081	0.101	0.050	0.022	0.051	0.043	0.062	0.054	0.018	0.031	0.066	0.001	0.001	0.001	0.001	0.001	0.002	0.006	0.000	0.001	0.002	0.001	0.000	0.000	0.002	0.015	0.007	0.000	0.000	0.006	0.001	0.001	0.000	0.001
rtREV+G+I	109	16001.674	15159.719	-7470.147	0.00	1.61	0.065	0.045	0.038	0.042	0.011	0.061	0.061	0.064	0.027	0.068	0.102	0.075	0.015	0.029	0.068	0.049	0.062	0.025	0.032	0.062	0.001	0.001	0.000	0.003	0.001	0.003	0.005	0.000	0.000	0.002	0.002	0.002	0.000	0.004	0.012	0.009	0.000	0.001	0.006	0.001	0.001	0.001	0.001
Dayhoff+G	108	16028.912	15194.669	-7488.635	n/a	1.71	0.087	0.041	0.040	0.047	0.034	0.038	0.050	0.089	0.034	0.037	0.085	0.081	0.015	0.040	0.051	0.070	0.059	0.011	0.030	0.065	0.001	0.002	0.003	0.001	0.002	0.005	0.011	0.000	0.001	0.002	0.001	0.001	0.000	0.006	0.014	0.011	0.000	0.000	0.007	0.001	0.001	0.000	0.000
Dayhoff+G+I	109	16038.650	15196.695	-7488.635	0.00	1.71	0.087	0.041	0.040	0.047	0.034	0.038	0.050	0.089	0.034	0.037	0.085	0.081	0.015	0.040	0.051	0.070	0.059	0.011	0.030	0.065	0.001	0.002	0.003	0.001	0.002	0.005	0.011	0.000	0.001	0.002	0.001	0.001	0.000	0.006	0.014	0.011	0.000	0.000	0.007	0.001	0.001	0.000	0.000
WAG	107	16093.486	15266.953	-7525.790	n/a	n/a	0.087	0.044	0.039	0.057	0.019	0.037	0.058	0.083	0.024	0.048	0.086	0.062	0.020	0.038	0.046	0.070	0.061	0.014	0.035	0.071	0.001	0.001	0.002	0.001	0.002	0.005	0.006	0.000	0.000	0.002	0.003	0.001	0.000	0.004	0.012	0.007	0.000	0.000	0.008	0.003	0.001	0.000	0.001
LG	107	16098.641	15272.108	-7528.368	n/a	n/a	0.079	0.056	0.042	0.053	0.013	0.041	0.072	0.057	0.022	0.062	0.099	0.065	0.023	0.042	0.044	0.061	0.053	0.012	0.034	0.069	0.001	0.001	0.001	0.002	0.002	0.004	0.006	0.000	0.000	0.002	0.002	0.001	0.001	0.003	0.015	0.006	0.000	0.000	0.009	0.002	0.002	0.000	0.000
LG+G+F	127	16100.300	15119.580	-7431.823	n/a	1.52	0.091	0.043	0.045	0.031	0.008	0.052	0.065	0.073	0.038	0.055	0.125	0.055	0.019	0.047	0.034	0.057	0.050	0.004	0.026	0.083	0.001	0.001	0.001	0.001	0.003	0.003	0.008	0.001	0.000	0.002	0.001	0.001	0.001	0.002	0.014	0.005	0.000	0.000	0.011	0.002	0.002	0.000	0.000
WAG+I	108	16100.853	15266.609	-7524.605	0.01	n/a	0.087	0.044	0.039	0.057	0.019	0.037	0.058	0.083	0.024	0.048	0.086	0.062	0.020	0.038	0.046	0.070	0.061	0.014	0.035	0.071	0.001	0.001	0.002	0.001	0.002	0.005	0.006	0.000	0.000	0.002	0.003	0.001	0.000	0.004	0.012	0.007	0.000	0.000	0.008	0.003	0.001	0.000	0.001
LG+I	108	16105.245	15271.001	-7526.801	0.01	n/a	0.079	0.056	0.042	0.053	0.013	0.041	0.072	0.057	0.022	0.062	0.099	0.065	0.023	0.042	0.044	0.061	0.053	0.012	0.034	0.069	0.001	0.001	0.001	0.002	0.002	0.004	0.006	0.000	0.000	0.002	0.002	0.001	0.001	0.003	0.015	0.006	0.000	0.000	0.009	0.002	0.002	0.000	0.000
LG+G+I+F	128	16110.038	15121.611	-7431.823	0.00	1.52	0.091	0.043	0.045	0.031	0.008	0.052	0.065	0.073	0.038	0.055	0.125	0.055	0.019	0.047	0.034	0.057	0.050	0.004	0.026	0.083	0.001	0.001	0.001	0.001	0.003	0.003	0.008	0.001	0.000	0.002	0.001	0.001	0.001	0.002	0.014	0.005	0.000	0.000	0.011	0.002	0.002	0.000	0.000
rtREV+G+F	127	16118.288	15137.568	-7440.817	n/a	1.62	0.091	0.043	0.045	0.031	0.008	0.052	0.065	0.073	0.038	0.055	0.125	0.055	0.019	0.047	0.034	0.057	0.050	0.004	0.026	0.083	0.001	0.001	0.000	0.002	0.001	0.003	0.005	0.001	0.000	0.003	0.001	0.002	0.000	0.002	0.013	0.007	0.000	0.001	0.008	0.002	0.001	0.000	0.000
rtREV+G+I+F	128	16128.026	15139.599	-7440.817	0.00	1.62	0.091	0.043	0.045	0.031	0.008	0.052	0.065	0.073	0.038	0.055	0.125	0.055	0.019	0.047	0.034	0.057	0.050	0.004	0.026	0.083	0.001	0.001	0.000	0.002	0.001	0.003	0.005	0.001	0.000	0.003	0.001	0.002	0.000	0.002	0.013	0.007	0.000	0.001	0.008	0.002	0.001	0.000	0.000
cpREV	107	16145.099	15318.567	-7551.597	n/a	n/a	0.076	0.062	0.041	0.037	0.009	0.038	0.050	0.084	0.025	0.081	0.101	0.050	0.022	0.051	0.043	0.062	0.054	0.018	0.031	0.066	0.001	0.001	0.001	0.001	0.001	0.002	0.006	0.000	0.001	0.002	0.001	0.000	0.000	0.002	0.015	0.007	0.000	0.000	0.006	0.001	0.001	0.000	0.001
cpREV+I	108	16152.630	15318.386	-7550.494	0.01	n/a	0.076	0.062	0.041	0.037	0.009	0.038	0.050	0.084	0.025	0.081	0.101	0.050	0.022	0.051	0.043	0.062	0.054	0.018	0.031	0.066	0.001	0.001	0.001	0.001	0.001	0.002	0.006	0.000	0.001	0.002	0.001	0.000	0.000	0.002	0.015	0.007	0.000	0.000	0.006	0.001	0.001	0.000	0.001
JTT	107	16153.516	15326.983	-7555.805	n/a	n/a	0.077	0.051	0.043	0.051	0.020	0.041	0.062	0.075	0.023	0.053	0.091	0.060	0.023	0.041	0.051	0.068	0.059	0.014	0.032	0.066	0.001	0.001	0.002	0.001	0.001	0.003	0.007	0.000	0.001	0.001	0.001	0.001	0.000	0.005	0.014	0.014	0.000	0.000	0.010	0.002	0.001	0.000	0.001
JTT+I	108	16155.943	15321.699	-7552.150	0.01	n/a	0.077	0.051	0.043	0.051	0.020	0.041	0.062	0.075	0.023	0.053	0.091	0.060	0.023	0.041	0.051	0.068	0.059	0.014	0.032	0.066	0.001	0.001	0.002	0.001	0.001	0.003	0.007	0.000	0.001	0.001	0.001	0.001	0.000	0.005	0.014	0.014	0.000	0.000	0.010	0.002	0.001	0.000	0.001
WAG+G+F	127	16160.557	15179.837	-7461.952	n/a	1.89	0.091	0.043	0.045	0.031	0.008	0.052	0.065	0.073	0.038	0.055	0.125	0.055	0.019	0.047	0.034	0.057	0.050	0.004	0.026	0.083	0.001	0.001	0.001	0.000	0.002	0.005	0.005	0.001	0.001	0.003	0.003	0.001	0.001	0.003	0.010	0.006	0.000	0.000	0.009	0.003	0.001	0.000	0.000
WAG+G+I+F	128	16170.295	15181.868	-7461.952	0.00	1.89	0.091	0.043	0.045	0.031	0.008	0.052	0.065	0.073	0.038	0.055	0.125	0.055	0.019	0.047	0.034	0.057	0.050	0.004	0.026	0.083	0.001	0.001	0.001	0.000	0.002	0.005	0.005	0.001	0.001	0.003	0.003	0.001	0.001	0.003	0.010	0.006	0.000	0.000	0.009	0.003	0.001	0.000	0.000
Dayhoff+G+F	127	16192.338	15211.618	-7477.842	n/a	1.66	0.091	0.043	0.045	0.031	0.008	0.052	0.065	0.073	0.038	0.055	0.125	0.055	0.019	0.047	0.034	0.057	0.050	0.004	0.026	0.083	0.001	0.002	0.002	0.000	0.002	0.006	0.009	0.000	0.002	0.003	0.001	0.001	0.000	0.004	0.011	0.009	0.000	0.000	0.008	0.001	0.001	0.000	0.000
Dayhoff+G+I+F	128	16202.076	15213.649	-7477.842	0.00	1.66	0.091	0.043	0.045	0.031	0.008	0.052	0.065	0.073	0.038	0.055	0.125	0.055	0.019	0.047	0.034	0.057	0.050	0.004	0.026	0.083	0.001	0.002	0.002	0.000	0.002	0.006	0.009	0.000	0.002	0.003	0.001	0.001	0.000	0.004	0.011	0.009	0.000	0.000	0.008	0.001	0.001	0.000	0.000
rtREV	107	16214.545	15388.013	-7586.320	n/a	n/a	0.065	0.045	0.038	0.042	0.011	0.061	0.061	0.064	0.027	0.068	0.102	0.075	0.015	0.029	0.068	0.049	0.062	0.025	0.032	0.062	0.001	0.001	0.000	0.003	0.001	0.003	0.005	0.000	0.000	0.002	0.002	0.002	0.000	0.004	0.012	0.009	0.000	0.001	0.006	0.001	0.001	0.001	0.001
Dayhoff	107	16218.234	15391.701	-7588.164	n/a	n/a	0.087	0.041	0.040	0.047	0.034	0.038	0.050	0.089	0.034	0.037	0.085	0.081	0.015	0.040	0.051	0.070	0.059	0.011	0.030	0.065	0.001	0.002	0.003	0.001	0.002	0.005	0.011	0.000	0.001	0.002	0.001	0.001	0.000	0.006	0.014	0.011	0.000	0.000	0.007	0.001	0.001	0.000	0.000
Dayhoff+I	108	16221.430	15387.186	-7584.894	0.01	n/a	0.087	0.041	0.040	0.047	0.034	0.038	0.050	0.089	0.034	0.037	0.085	0.081	0.015	0.040	0.051	0.070	0.059	0.011	0.030	0.065	0.001	0.002	0.003	0.001	0.002	0.005	0.011	0.000	0.001	0.002	0.001	0.001	0.000	0.006	0.014	0.011	0.000	0.000	0.007	0.001	0.001	0.000	0.000
JTT+G+F	127	16221.431	15240.711	-7492.388	n/a	3.76	0.091	0.043	0.045	0.031	0.008	0.052	0.065	0.073	0.038	0.055	0.125	0.055	0.019	0.047	0.034	0.057	0.050	0.004	0.026	0.083	0.001	0.001	0.001	0.000	0.001	0.004	0.006	0.000	0.001	0.002	0.001	0.000	0.000	0.003	0.011	0.012	0.000	0.000	0.012	0.002	0.001	0.000	0.000
rtREV+I	108	16223.529	15389.285	-7585.943	0.00	n/a	0.065	0.045	0.038	0.042	0.011	0.061	0.061	0.064	0.027	0.068	0.102	0.075	0.015	0.029	0.068	0.049	0.062	0.025	0.032	0.062	0.001	0.001	0.000	0.003	0.001	0.003	0.005	0.000	0.000	0.002	0.002	0.002	0.000	0.004	0.012	0.009	0.000	0.001	0.006	0.001	0.001	0.001	0.001
cpREV+G+F	127	16227.940	15247.220	-7495.643	n/a	2.38	0.091	0.043	0.045	0.031	0.008	0.052	0.065	0.073	0.038	0.055	0.125	0.055	0.019	0.047	0.034	0.057	0.050	0.004	0.026	0.083	0.000	0.001	0.001	0.000	0.001	0.003	0.005	0.000	0.001	0.002	0.001	0.000	0.000	0.002	0.013	0.007	0.000	0.000	0.008	0.001	0.002	0.000	0.001
JTT+G+I+F	128	16230.778	15242.351	-7492.193	0.00	3.76	0.091	0.043	0.045	0.031	0.008	0.052	0.065	0.073	0.038	0.055	0.125	0.055	0.019	0.047	0.034	0.057	0.050	0.004	0.026	0.083	0.001	0.001	0.001	0.000	0.001	0.004	0.006	0.000	0.001	0.002	0.001	0.000	0.000	0.003	0.011	0.012	0.000	0.000	0.012	0.002	0.001	0.000	0.000
cpREV+G+I+F	128	16237.678	15249.251	-7495.643	0.00	2.38	0.091	0.043	0.045	0.031	0.008	0.052	0.065	0.073	0.038	0.055	0.125	0.055	0.019	0.047	0.034	0.057	0.050	0.004	0.026	0.083	0.000	0.001	0.001	0.000	0.001	0.003	0.005	0.000	0.001	0.002	0.001	0.000	0.000	0.002	0.013	0.007	0.000	0.000	0.008	0.001	0.002	0.000	0.001
WAG+F	126	16323.648	15350.635	-7548.366	n/a	n/a	0.091	0.043	0.045	0.031	0.008	0.052	0.065	0.073	0.038	0.055	0.125	0.055	0.019	0.047	0.034	0.057	0.050	0.004	0.026	0.083	0.001	0.001	0.001	0.000	0.002	0.005	0.005	0.001	0.001	0.003	0.003	0.001	0.001	0.003	0.010	0.006	0.000	0.000	0.009	0.003	0.001	0.000	0.000
WAG+I+F	127	16331.266	15350.546	-7547.306	0.01	n/a	0.091	0.043	0.045	0.031	0.008	0.052	0.065	0.073	0.038	0.055	0.125	0.055	0.019	0.047	0.034	0.057	0.050	0.004	0.026	0.083	0.001	0.001	0.001	0.000	0.002	0.005	0.005	0.001	0.001	0.003	0.003	0.001	0.001	0.003	0.010	0.006	0.000	0.000	0.009	0.003	0.001	0.000	0.000
LG+F	126	16334.074	15361.061	-7553.579	n/a	n/a	0.091	0.043	0.045	0.031	0.008	0.052	0.065	0.073	0.038	0.055	0.125	0.055	0.019	0.047	0.034	0.057	0.050	0.004	0.026	0.083	0.001	0.001	0.001	0.001	0.003	0.003	0.008	0.001	0.000	0.002	0.001	0.001	0.001	0.002	0.014	0.005	0.000	0.000	0.011	0.002	0.002	0.000	0.000
rtREV+F	126	16339.827	15366.814	-7556.455	n/a	n/a	0.091	0.043	0.045	0.031	0.008	0.052	0.065	0.073	0.038	0.055	0.125	0.055	0.019	0.047	0.034	0.057	0.050	0.004	0.026	0.083	0.001	0.001	0.000	0.002	0.001	0.003	0.005	0.001	0.000	0.003	0.001	0.002	0.000	0.002	0.013	0.007	0.000	0.001	0.008	0.002	0.001	0.000	0.000
LG+I+F	127	16341.523	15360.803	-7552.435	0.01	n/a	0.091	0.043	0.045	0.031	0.008	0.052	0.065	0.073	0.038	0.055	0.125	0.055	0.019	0.047	0.034	0.057	0.050	0.004	0.026	0.083	0.001	0.001	0.001	0.001	0.003	0.003	0.008	0.001	0.000	0.002	0.001	0.001	0.001	0.002	0.014	0.005	0.000	0.000	0.011	0.002	0.002	0.000	0.000
rtREV+I+F	127	16348.499	15367.779	-7555.923	0.00	n/a	0.091	0.043	0.045	0.031	0.008	0.052	0.065	0.073	0.038	0.055	0.125	0.055	0.019	0.047	0.034	0.057	0.050	0.004	0.026	0.083	0.001	0.001	0.000	0.002	0.001	0.003	0.005	0.001	0.000	0.003	0.001	0.002	0.000	0.002	0.013	0.007	0.000	0.001	0.008	0.002	0.001	0.000	0.000
cpREV+F	126	16382.371	15409.358	-7577.727	n/a	n/a	0.091	0.043	0.045	0.031	0.008	0.052	0.065	0.073	0.038	0.055	0.125	0.055	0.019	0.047	0.034	0.057	0.050	0.004	0.026	0.083	0.000	0.001	0.001	0.000	0.001	0.003	0.005	0.000	0.001	0.002	0.001	0.000	0.000	0.002	0.013	0.007	0.000	0.000	0.008	0.001	0.002	0.000	0.001
Dayhoff+F	126	16385.129	15412.116	-7579.106	n/a	n/a	0.091	0.043	0.045	0.031	0.008	0.052	0.065	0.073	0.038	0.055	0.125	0.055	0.019	0.047	0.034	0.057	0.050	0.004	0.026	0.083	0.001	0.002	0.002	0.000	0.002	0.006	0.009	0.000	0.002	0.003	0.001	0.001	0.000	0.004	0.011	0.009	0.000	0.000	0.008	0.001	0.001	0.000	0.000
Dayhoff+I+F	127	16388.113	15407.393	-7575.730	0.01	n/a	0.091	0.043	0.045	0.031	0.008	0.052	0.065	0.073	0.038	0.055	0.125	0.055	0.019	0.047	0.034	0.057	0.050	0.004	0.026	0.083	0.001	0.002	0.002	0.000	0.002	0.006	0.009	0.000	0.002	0.003	0.001	0.001	0.000	0.004	0.011	0.009	0.000	0.000	0.008	0.001	0.001	0.000	0.000
cpREV+I+F	127	16390.929	15410.209	-7577.137	0.00	n/a	0.091	0.043	0.045	0.031	0.008	0.052	0.065	0.073	0.038	0.055	0.125	0.055	0.019	0.047	0.034	0.057	0.050	0.004	0.026	0.083	0.000	0.001	0.001	0.000	0.001	0.003	0.005	0.000	0.001	0.002	0.001	0.000	0.000	0.002	0.013	0.007	0.000	0.000	0.008	0.001	0.002	0.000	0.001
JTT+F	126	16392.092	15419.079	-7582.588	n/a	n/a	0.091	0.043	0.045	0.031	0.008	0.052	0.065	0.073	0.038	0.055	0.125	0.055	0.019	0.047	0.034	0.057	0.050	0.004	0.026	0.083	0.001	0.001	0.001	0.000	0.001	0.004	0.006	0.000	0.001	0.002	0.001	0.000	0.000	0.003	0.011	0.012	0.000	0.000	0.012	0.002	0.001	0.000	0.000
JTT+I+F	127	16394.729	15414.009	-7579.038	0.01	n/a	0.091	0.043	0.045	0.031	0.008	0.052	0.065	0.073	0.038	0.055	0.125	0.055	0.019	0.047	0.034	0.057	0.050	0.004	0.026	0.083	0.001	0.001	0.001	0.000	0.001	0.004	0.006	0.000	0.001	0.002	0.001	0.000	0.000	0.003	0.011	0.012	0.000	0.000	0.012	0.002	0.001	0.000	0.000
mtREV24+G+F	127	16408.939	15428.219	-7586.143	n/a	3.11	0.091	0.043	0.045	0.031	0.008	0.052	0.065	0.073	0.038	0.055	0.125	0.055	0.019	0.047	0.034	0.057	0.050	0.004	0.026	0.083	0.001	0.001	0.000	0.000	0.000	0.000	0.005	0.000	0.003	0.002	0.000	0.001	0.000	0.001	0.011	0.012	0.000	0.000	0.008	0.001	0.000	0.000	0.000
mtREV24+G+I+F	128	16418.677	15430.250	-7586.143	0.00	3.11	0.091	0.043	0.045	0.031	0.008	0.052	0.065	0.073	0.038	0.055	0.125	0.055	0.019	0.047	0.034	0.057	0.050	0.004	0.026	0.083	0.001	0.001	0.000	0.000	0.000	0.000	0.005	0.000	0.003	0.002	0.000	0.001	0.000	0.001	0.011	0.012	0.000	0.000	0.008	0.001	0.000	0.000	0.000
mtREV24+G	108	16609.225	15774.981	-7778.791	n/a	1.18	0.072	0.019	0.039	0.019	0.006	0.025	0.024	0.056	0.028	0.087	0.168	0.023	0.053	0.060	0.055	0.072	0.088	0.029	0.033	0.044	0.000	0.001	0.000	0.000	0.000	0.000	0.003	0.000	0.004	0.002	0.000	0.004	0.000	0.001	0.014	0.021	0.000	0.000	0.004	0.001	0.000	0.000	0.000
mtREV24+F	126	16641.863	15668.850	-7707.473	n/a	n/a	0.091	0.043	0.045	0.031	0.008	0.052	0.065	0.073	0.038	0.055	0.125	0.055	0.019	0.047	0.034	0.057	0.050	0.004	0.026	0.083	0.001	0.001	0.000	0.000	0.000	0.000	0.005	0.000	0.003	0.002	0.000	0.001	0.000	0.001	0.011	0.012	0.000	0.000	0.008	0.001	0.000	0.000	0.000
mtREV24+I+F	127	16649.397	15668.677	-7706.372	0.01	n/a	0.091	0.043	0.045	0.031	0.008	0.052	0.065	0.073	0.038	0.055	0.125	0.055	0.019	0.047	0.034	0.057	0.050	0.004	0.026	0.083	0.001	0.001	0.000	0.000	0.000	0.000	0.005	0.000	0.003	0.002	0.000	0.001	0.000	0.001	0.011	0.012	0.000	0.000	0.008	0.001	0.000	0.000	0.000
mtREV24+G+I	109	16680.896	15838.941	-7809.758	0.00	2.84	0.072	0.019	0.039	0.019	0.006	0.025	0.024	0.056	0.028	0.087	0.168	0.023	0.053	0.060	0.055	0.072	0.088	0.029	0.033	0.044	0.000	0.001	0.000	0.000	0.000	0.000	0.003	0.000	0.004	0.002	0.000	0.004	0.000	0.001	0.014	0.021	0.000	0.000	0.004	0.001	0.000	0.000	0.000
mtREV24	107	16962.457	16135.925	-7960.276	n/a	n/a	0.072	0.019	0.039	0.019	0.006	0.025	0.024	0.056	0.028	0.087	0.168	0.023	0.053	0.060	0.055	0.072	0.088	0.029	0.033	0.044	0.000	0.001	0.000	0.000	0.000	0.000	0.003	0.000	0.004	0.002	0.000	0.004	0.000	0.001	0.014	0.021	0.000	0.000	0.004	0.001	0.000	0.000	0.000
mtREV24+I	108	16968.013	16133.769	-7958.185	0.01	n/a	0.072	0.019	0.039	0.019	0.006	0.025	0.024	0.056	0.028	0.087	0.168	0.023	0.053	0.060	0.055	0.072	0.088	0.029	0.033	0.044	0.000	0.001	0.000	0.000	0.000	0.000	0.003	0.000	0.004	0.002	0.000	0.004	0.000	0.001	0.014	0.021	0.000	0.000	0.004	0.001	0.000	0.000	0.000
Poisson+G+F	127	17096.753	16116.033	-7930.049	n/a	1.65	0.091	0.043	0.045	0.031	0.008	0.052	0.065	0.073	0.038	0.055	0.125	0.055	0.019	0.047	0.034	0.057	0.050	0.004	0.026	0.083	0.002	0.002	0.002	0.000	0.003	0.003	0.004	0.002	0.003	0.007	0.003	0.001	0.002	0.002	0.003	0.003	0.000	0.001	0.004	0.005	0.002	0.002	0.000
Poisson+G+I+F	128	17119.208	16130.781	-7936.408	0.00	2.31	0.091	0.043	0.045	0.031	0.008	0.052	0.065	0.073	0.038	0.055	0.125	0.055	0.019	0.047	0.034	0.057	0.050	0.004	0.026	0.083	0.002	0.002	0.002	0.000	0.003	0.003	0.004	0.002	0.003	0.007	0.003	0.001	0.002	0.002	0.003	0.003	0.000	0.001	0.004	0.005	0.002	0.002	0.000
Poisson+I+F	127	17246.525	16265.805	-8004.936	0.01	n/a	0.091	0.043	0.045	0.031	0.008	0.052	0.065	0.073	0.038	0.055	0.125	0.055	0.019	0.047	0.034	0.057	0.050	0.004	0.026	0.083	0.002	0.002	0.002	0.000	0.003	0.003	0.004	0.002	0.003	0.007	0.003	0.001	0.002	0.002	0.003	0.003	0.000	0.001	0.004	0.005	0.002	0.002	0.000
Poisson+F	126	17252.987	16279.974	-8013.035	n/a	n/a	0.091	0.043	0.045	0.031	0.008	0.052	0.065	0.073	0.038	0.055	0.125	0.055	0.019	0.047	0.034	0.057	0.050	0.004	0.026	0.083	0.002	0.002	0.002	0.000	0.003	0.003	0.004	0.002	0.003	0.007	0.003	0.001	0.002	0.002	0.003	0.003	0.000	0.001	0.004	0.005	0.002	0.002	0.000
Poisson+G	108	17373.327	16539.083	-8160.842	n/a	4.37	0.050	0.050	0.050	0.050	0.050	0.050	0.050	0.050	0.050	0.050	0.050	0.050	0.050	0.050	0.050	0.050	0.050	0.050	0.050	0.050	0.003	0.003	0.003	0.003	0.003	0.003	0.003	0.003	0.003	0.003	0.003	0.003	0.003	0.003	0.003	0.003	0.003	0.003	0.003	0.003	0.003	0.003	0.003
Poisson+G+I	109	17379.350	16537.395	-8158.985	0.01	4.46	0.050	0.050	0.050	0.050	0.050	0.050	0.050	0.050	0.050	0.050	0.050	0.050	0.050	0.050	0.050	0.050	0.050	0.050	0.050	0.050	0.003	0.003	0.003	0.003	0.003	0.003	0.003	0.003	0.003	0.003	0.003	0.003	0.003	0.003	0.003	0.003	0.003	0.003	0.003	0.003	0.003	0.003	0.003
Poisson+I	108	17486.097	16651.853	-8217.227	0.01	n/a	0.050	0.050	0.050	0.050	0.050	0.050	0.050	0.050	0.050	0.050	0.050	0.050	0.050	0.050	0.050	0.050	0.050	0.050	0.050	0.050	0.003	0.003	0.003	0.003	0.003	0.003	0.003	0.003	0.003	0.003	0.003	0.003	0.003	0.003	0.003	0.003	0.003	0.003	0.003	0.003	0.003	0.003	0.003
Poisson	107	17492.663	16666.130	-8225.379	n/a	n/a	0.050	0.050	0.050	0.050	0.050	0.050	0.050	0.050	0.050	0.050	0.050	0.050	0.050	0.050	0.050	0.050	0.050	0.050	0.050	0.050	0.003	0.003	0.003	0.003	0.003	0.003	0.003	0.003	0.003	0.003	0.003	0.003	0.003	0.003	0.003	0.003	0.003	0.003	0.003	0.003	0.003	0.003	0.003
NOTE.-- This table presents the goodness of fit for multiple substitution models, including their parameter estimates. The Bayesian Information Criterion (BIC) scores are used to select the optimal model. Each model’s Maximum Likelihood value (lnL), Akaike Information Criterion, corrected (AICc) value, BIC, and the number of parameters are presented (refer to Chapter 8 in [1] for more information…
Abbreviations: LG: Le and Gascuel; JTT: Jones-Taylor-Thornton; rtREV: General Reverse Transcriptase; cpREV: General Reversible Chloroplast; mtREV24: General Reversible Mitochondrial; WAG: Whelan and Goldman.
1. Nei M. and Kumar S. (2000). Molecular Evolution and Phylogenetics. Oxford University Press, New York.
2. Yang Z. (1994) Maximum likelihood phylogenetic estimation from DNA sequences with variable rates over sites: Approximate methods.Journal of Molecular Evolution..39:306-314.
3. Tamura K., Peterson D., Peterson N., Stecher G., Nei M., and Kumar S. (2011). MEGA5: Molecular Evolutionary Genetics Analysis using Maximum Likelihood, Evolutionary Distance, and Maximum Parsimony Methods. Molecular Biology and Evolution 28: 2731-2739.
4. Kumar S., Stecher G., Suleski M., Sanderford M., Sharma S., and Tamura K. (2024). Molecular Evolutionary Genetics Analysis Version 12 for adaptive and green computing. Molecular Biology and Evolution 41:1-9.
Disclaimer: While every effort has been made to ensure the accuracy of the caption, it is provided "as is" without warranty of any kind. Users are advised to thoroughly review the caption before its use for any purpose and report any errors or issues to the authors at www.megasoftware.net. The authors and their employers disclaim any liability for damages, including but not limited to special or …
[truncated: 357 more columns]
