# Supplementary material for: Exploratory Temporal and Evolutionary Insights into the Filoviridae Family Through Multiprotein Phylogeny
Source: Microorganisms. 2025 Oct 17;13(10):2388. doi: 10.3390/microorganisms13102388 (PMC12566026; doi:10.3390/microorganisms13102388)
Supplement: Supplementary file 1 [file microorganisms-13-02388-s001.zip › File S15 NP Tree NWK.nwk]

(((((((((EBOV76DRC,EBOV14DRC,EBOV77DRC,EBOV18DRC,EBOV17DRC,EBOV95DRC,(EBOV07DRC,EBOV08DRC)0.7226,(EBOV94Gab,EBOV96Gab)0.8982,(EBOV01Gab,EBOV03RC)0.7385,EBOV20DRC)0.7924,(EBOV14Gui,EBOV14Mal,EBOV21Gui,EBOV14USA,EBOV14Ita,EBOV14UK)0.9501)1.0000,((BDBV07Uga,BDBV12DRC)1.0000,TAIV94CdI)0.9042,(RESV92Ita,RESV96USA,RESV08Phi,RESV89Phi,RESV89USA)1.0000,BOMV16SL)0.8503,((SUDV76Sud,SUDV79Sud,SUDV04Sud)0.7166,(SUDV11Uga,SUDV00Uga,SUDV12Uga)0.7026)1.0000)1.0000,LLOV03Spa)1.0000,(MLAV15Chi,((MARV87Ken,MARV07Uga)0.9920,((MARV21Gui,MARV22Gha)0.9501,MARV08Net,MARV12Uga,MARV67Ger,MARV0405Ang,((MARV75SA,MARV80Ken)0.5309,(MARV9800DRC,MARV14Uga)0.7325)0.5130)0.8483)1.0000)1.0000)1.0000,TAPV18Bra)0.9920,XILV11Chi)0.7325,(OBLV17Swi,(HUJV11Chi,(KANV16Swi,FIWV17Swi)1.0000)1.0000)1.0000,RABV);
