# Supplementary material for: Exploratory Temporal and Evolutionary Insights into the Filoviridae Family Through Multiprotein Phylogeny
Source: Microorganisms. 2025 Oct 17;13(10):2388. doi: 10.3390/microorganisms13102388 (PMC12566026; doi:10.3390/microorganisms13102388)
Supplement: Supplementary file 1 [file microorganisms-13-02388-s001.zip › File S16 Model Testing VP24.txt]

Table. Maximum Likelihood analysis of substitution models
Model	Parameters	BIC	AICc	lnL	(+I)	(+G)	f(A)	f(R)	f(N)	f(D)	f(C)	f(Q)	f(E)	f(G)	f(H)	f(I)	f(L)	f(K)	f(M)	f(F)	f(P)	f(S)	f(T)	f(W)	f(Y)	f(V)	r(AR)	r(AN)	r(AD)	r(AC)	r(AQ)	r(AE)	r(AG)	r(AH)	r(AI)	r(AL)	r(AK)	r(AM)	r(AF)	r(AP)	r(AS)	r(AT)	r(AW)	r(AY)	r(AV)	r(RA)	r(RN)	r(RD)	r(RC)
LG+G	98	9190,018	8468,422	-4135,385	n/a	3,37	0,079	0,056	0,042	0,053	0,013	0,041	0,072	0,057	0,022	0,062	0,099	0,065	0,023	0,042	0,044	0,061	0,053	0,012	0,034	0,069	0,001	0,001	0,001	0,002	0,002	0,004	0,006	0,000	0,000	0,002	0,002	0,001	0,001	0,003	0,015	0,006	0,000	0,000	0,009	0,002	0,002	0,000	0,000
LG+G+I	99	9196,807	8467,864	-4134,089	0,02	3,54	0,079	0,056	0,042	0,053	0,013	0,041	0,072	0,057	0,022	0,062	0,099	0,065	0,023	0,042	0,044	0,061	0,053	0,012	0,034	0,069	0,001	0,001	0,001	0,002	0,002	0,004	0,006	0,000	0,000	0,002	0,002	0,001	0,001	0,003	0,015	0,006	0,000	0,000	0,009	0,002	0,002	0,000	0,000
rtREV+G	98	9205,425	8483,828	-4143,088	n/a	3,54	0,065	0,045	0,038	0,042	0,011	0,061	0,061	0,064	0,027	0,068	0,102	0,075	0,015	0,029	0,068	0,049	0,062	0,025	0,032	0,062	0,001	0,001	0,000	0,003	0,001	0,003	0,005	0,000	0,000	0,002	0,002	0,002	0,000	0,004	0,012	0,009	0,000	0,001	0,006	0,001	0,001	0,001	0,001
rtREV+G+I	99	9212,129	8483,186	-4141,750	0,02	3,76	0,065	0,045	0,038	0,042	0,011	0,061	0,061	0,064	0,027	0,068	0,102	0,075	0,015	0,029	0,068	0,049	0,062	0,025	0,032	0,062	0,001	0,001	0,000	0,003	0,001	0,003	0,005	0,000	0,000	0,002	0,002	0,002	0,000	0,004	0,012	0,009	0,000	0,001	0,006	0,001	0,001	0,001	0,001
cpREV+G	98	9234,433	8512,836	-4157,593	n/a	2,17	0,076	0,062	0,041	0,037	0,009	0,038	0,050	0,084	0,025	0,081	0,101	0,050	0,022	0,051	0,043	0,062	0,054	0,018	0,031	0,066	0,001	0,001	0,001	0,001	0,001	0,002	0,006	0,000	0,001	0,002	0,001	0,000	0,000	0,002	0,015	0,007	0,000	0,000	0,006	0,001	0,001	0,000	0,001
WAG+G	98	9240,280	8518,683	-4160,516	n/a	4,04	0,087	0,044	0,039	0,057	0,019	0,037	0,058	0,083	0,024	0,048	0,086	0,062	0,020	0,038	0,046	0,070	0,061	0,014	0,035	0,071	0,001	0,001	0,002	0,001	0,002	0,005	0,006	0,000	0,000	0,002	0,003	0,001	0,000	0,004	0,012	0,007	0,000	0,000	0,008	0,003	0,001	0,000	0,001
cpREV+G+I	99	9243,242	8514,299	-4157,307	0,00	2,14	0,076	0,062	0,041	0,037	0,009	0,038	0,050	0,084	0,025	0,081	0,101	0,050	0,022	0,051	0,043	0,062	0,054	0,018	0,031	0,066	0,001	0,001	0,001	0,001	0,001	0,002	0,006	0,000	0,001	0,002	0,001	0,000	0,000	0,002	0,015	0,007	0,000	0,000	0,006	0,001	0,001	0,000	0,001
JTT+G	98	9245,508	8523,911	-4163,130	n/a	3,58	0,077	0,051	0,043	0,051	0,020	0,041	0,062	0,075	0,023	0,053	0,091	0,060	0,023	0,041	0,051	0,068	0,059	0,014	0,032	0,066	0,001	0,001	0,002	0,001	0,001	0,003	0,007	0,000	0,001	0,001	0,001	0,001	0,000	0,005	0,014	0,014	0,000	0,000	0,010	0,002	0,001	0,000	0,001
WAG+G+I	99	9248,222	8519,279	-4159,797	0,01	4,24	0,087	0,044	0,039	0,057	0,019	0,037	0,058	0,083	0,024	0,048	0,086	0,062	0,020	0,038	0,046	0,070	0,061	0,014	0,035	0,071	0,001	0,001	0,002	0,001	0,002	0,005	0,006	0,000	0,000	0,002	0,003	0,001	0,000	0,004	0,012	0,007	0,000	0,000	0,008	0,003	0,001	0,000	0,001
JTT+G+I	99	9253,626	8524,682	-4162,499	0,02	3,76	0,077	0,051	0,043	0,051	0,020	0,041	0,062	0,075	0,023	0,053	0,091	0,060	0,023	0,041	0,051	0,068	0,059	0,014	0,032	0,066	0,001	0,001	0,002	0,001	0,001	0,003	0,007	0,000	0,001	0,001	0,001	0,001	0,000	0,005	0,014	0,014	0,000	0,000	0,010	0,002	0,001	0,000	0,001
LG+I	98	9263,524	8541,927	-4172,138	0,03	n/a	0,079	0,056	0,042	0,053	0,013	0,041	0,072	0,057	0,022	0,062	0,099	0,065	0,023	0,042	0,044	0,061	0,053	0,012	0,034	0,069	0,001	0,001	0,001	0,002	0,002	0,004	0,006	0,000	0,000	0,002	0,002	0,001	0,001	0,003	0,015	0,006	0,000	0,000	0,009	0,002	0,002	0,000	0,000
rtREV+I	98	9274,142	8552,546	-4177,447	0,03	n/a	0,065	0,045	0,038	0,042	0,011	0,061	0,061	0,064	0,027	0,068	0,102	0,075	0,015	0,029	0,068	0,049	0,062	0,025	0,032	0,062	0,001	0,001	0,000	0,003	0,001	0,003	0,005	0,000	0,000	0,002	0,002	0,002	0,000	0,004	0,012	0,009	0,000	0,001	0,006	0,001	0,001	0,001	0,001
LG	97	9275,599	8561,349	-4182,865	n/a	n/a	0,079	0,056	0,042	0,053	0,013	0,041	0,072	0,057	0,022	0,062	0,099	0,065	0,023	0,042	0,044	0,061	0,053	0,012	0,034	0,069	0,001	0,001	0,001	0,002	0,002	0,004	0,006	0,000	0,000	0,002	0,002	0,001	0,001	0,003	0,015	0,006	0,000	0,000	0,009	0,002	0,002	0,000	0,000
rtREV	97	9286,344	8572,094	-4188,238	n/a	n/a	0,065	0,045	0,038	0,042	0,011	0,061	0,061	0,064	0,027	0,068	0,102	0,075	0,015	0,029	0,068	0,049	0,062	0,025	0,032	0,062	0,001	0,001	0,000	0,003	0,001	0,003	0,005	0,000	0,000	0,002	0,002	0,002	0,000	0,004	0,012	0,009	0,000	0,001	0,006	0,001	0,001	0,001	0,001
WAG+I	98	9294,880	8573,283	-4187,816	0,03	n/a	0,087	0,044	0,039	0,057	0,019	0,037	0,058	0,083	0,024	0,048	0,086	0,062	0,020	0,038	0,046	0,070	0,061	0,014	0,035	0,071	0,001	0,001	0,002	0,001	0,002	0,005	0,006	0,000	0,000	0,002	0,003	0,001	0,000	0,004	0,012	0,007	0,000	0,000	0,008	0,003	0,001	0,000	0,001
WAG	97	9300,446	8586,195	-4195,289	n/a	n/a	0,087	0,044	0,039	0,057	0,019	0,037	0,058	0,083	0,024	0,048	0,086	0,062	0,020	0,038	0,046	0,070	0,061	0,014	0,035	0,071	0,001	0,001	0,002	0,001	0,002	0,005	0,006	0,000	0,000	0,002	0,003	0,001	0,000	0,004	0,012	0,007	0,000	0,000	0,008	0,003	0,001	0,000	0,001
cpREV+I	98	9307,789	8586,192	-4194,271	0,02	n/a	0,076	0,062	0,041	0,037	0,009	0,038	0,050	0,084	0,025	0,081	0,101	0,050	0,022	0,051	0,043	0,062	0,054	0,018	0,031	0,066	0,001	0,001	0,001	0,001	0,001	0,002	0,006	0,000	0,001	0,002	0,001	0,000	0,000	0,002	0,015	0,007	0,000	0,000	0,006	0,001	0,001	0,000	0,001
cpREV	97	9310,117	8595,867	-4200,125	n/a	n/a	0,076	0,062	0,041	0,037	0,009	0,038	0,050	0,084	0,025	0,081	0,101	0,050	0,022	0,051	0,043	0,062	0,054	0,018	0,031	0,066	0,001	0,001	0,001	0,001	0,001	0,002	0,006	0,000	0,001	0,002	0,001	0,000	0,000	0,002	0,015	0,007	0,000	0,000	0,006	0,001	0,001	0,000	0,001
JTT+I	98	9314,561	8592,964	-4197,656	0,03	n/a	0,077	0,051	0,043	0,051	0,020	0,041	0,062	0,075	0,023	0,053	0,091	0,060	0,023	0,041	0,051	0,068	0,059	0,014	0,032	0,066	0,001	0,001	0,002	0,001	0,001	0,003	0,007	0,000	0,001	0,001	0,001	0,001	0,000	0,005	0,014	0,014	0,000	0,000	0,010	0,002	0,001	0,000	0,001
JTT	97	9321,967	8607,717	-4206,049	n/a	n/a	0,077	0,051	0,043	0,051	0,020	0,041	0,062	0,075	0,023	0,053	0,091	0,060	0,023	0,041	0,051	0,068	0,059	0,014	0,032	0,066	0,001	0,001	0,002	0,001	0,001	0,003	0,007	0,000	0,001	0,001	0,001	0,001	0,000	0,005	0,014	0,014	0,000	0,000	0,010	0,002	0,001	0,000	0,001
Dayhoff+G	98	9329,665	8608,068	-4205,208	n/a	3,51	0,087	0,041	0,040	0,047	0,034	0,038	0,050	0,089	0,034	0,037	0,085	0,081	0,015	0,040	0,051	0,070	0,059	0,011	0,030	0,065	0,001	0,002	0,003	0,001	0,002	0,005	0,011	0,000	0,001	0,002	0,001	0,001	0,000	0,006	0,014	0,011	0,000	0,000	0,007	0,001	0,001	0,000	0,000
Dayhoff+G+I	99	9336,792	8607,849	-4204,082	0,02	3,72	0,087	0,041	0,040	0,047	0,034	0,038	0,050	0,089	0,034	0,037	0,085	0,081	0,015	0,040	0,051	0,070	0,059	0,011	0,030	0,065	0,001	0,002	0,003	0,001	0,002	0,005	0,011	0,000	0,001	0,002	0,001	0,001	0,000	0,006	0,014	0,011	0,000	0,000	0,007	0,001	0,001	0,000	0,000
LG+G+F	117	9372,997	8511,880	-4137,763	n/a	3,15	0,054	0,036	0,067	0,035	0,006	0,040	0,049	0,051	0,030	0,073	0,141	0,060	0,031	0,047	0,043	0,077	0,066	0,021	0,015	0,059	0,001	0,001	0,001	0,001	0,002	0,003	0,005	0,001	0,001	0,003	0,002	0,002	0,001	0,002	0,018	0,007	0,000	0,000	0,007	0,001	0,002	0,000	0,000
LG+G+I+F	118	9379,929	8511,473	-4136,540	0,02	3,38	0,054	0,036	0,067	0,035	0,006	0,040	0,049	0,051	0,030	0,073	0,141	0,060	0,031	0,047	0,043	0,077	0,066	0,021	0,015	0,059	0,001	0,001	0,001	0,001	0,002	0,003	0,005	0,001	0,001	0,003	0,002	0,002	0,001	0,002	0,018	0,007	0,000	0,000	0,007	0,001	0,002	0,000	0,000
rtREV+G+F	117	9386,314	8525,198	-4144,422	n/a	3,32	0,054	0,036	0,067	0,035	0,006	0,040	0,049	0,051	0,030	0,073	0,141	0,060	0,031	0,047	0,043	0,077	0,066	0,021	0,015	0,059	0,001	0,002	0,000	0,001	0,001	0,002	0,003	0,000	0,000	0,003	0,001	0,004	0,000	0,002	0,018	0,009	0,000	0,000	0,006	0,001	0,001	0,001	0,000
rtREV+G+I+F	118	9392,908	8524,452	-4143,029	0,02	3,57	0,054	0,036	0,067	0,035	0,006	0,040	0,049	0,051	0,030	0,073	0,141	0,060	0,031	0,047	0,043	0,077	0,066	0,021	0,015	0,059	0,001	0,002	0,000	0,001	0,001	0,002	0,003	0,000	0,000	0,003	0,001	0,004	0,000	0,002	0,018	0,009	0,000	0,000	0,006	0,001	0,001	0,001	0,000
Dayhoff+I	98	9402,351	8680,754	-4241,551	0,02	n/a	0,087	0,041	0,040	0,047	0,034	0,038	0,050	0,089	0,034	0,037	0,085	0,081	0,015	0,040	0,051	0,070	0,059	0,011	0,030	0,065	0,001	0,002	0,003	0,001	0,002	0,005	0,011	0,000	0,001	0,002	0,001	0,001	0,000	0,006	0,014	0,011	0,000	0,000	0,007	0,001	0,001	0,000	0,000
cpREV+G+F	117	9404,325	8543,209	-4153,428	n/a	2,09	0,054	0,036	0,067	0,035	0,006	0,040	0,049	0,051	0,030	0,073	0,141	0,060	0,031	0,047	0,043	0,077	0,066	0,021	0,015	0,059	0,000	0,001	0,001	0,000	0,001	0,002	0,003	0,000	0,001	0,003	0,001	0,001	0,000	0,002	0,018	0,008	0,000	0,000	0,005	0,001	0,002	0,000	0,000
WAG+G+F	117	9407,140	8546,024	-4154,835	n/a	3,74	0,054	0,036	0,067	0,035	0,006	0,040	0,049	0,051	0,030	0,073	0,141	0,060	0,031	0,047	0,043	0,077	0,066	0,021	0,015	0,059	0,001	0,002	0,001	0,000	0,002	0,004	0,004	0,000	0,001	0,003	0,003	0,001	0,001	0,003	0,013	0,007	0,000	0,000	0,006	0,002	0,002	0,000	0,000
Dayhoff	97	9412,515	8698,265	-4251,323	n/a	n/a	0,087	0,041	0,040	0,047	0,034	0,038	0,050	0,089	0,034	0,037	0,085	0,081	0,015	0,040	0,051	0,070	0,059	0,011	0,030	0,065	0,001	0,002	0,003	0,001	0,002	0,005	0,011	0,000	0,001	0,002	0,001	0,001	0,000	0,006	0,014	0,011	0,000	0,000	0,007	0,001	0,001	0,000	0,000
cpREV+G+I+F	118	9413,107	8544,651	-4153,128	0,00	2,06	0,054	0,036	0,067	0,035	0,006	0,040	0,049	0,051	0,030	0,073	0,141	0,060	0,031	0,047	0,043	0,077	0,066	0,021	0,015	0,059	0,000	0,001	0,001	0,000	0,001	0,002	0,003	0,000	0,001	0,003	0,001	0,001	0,000	0,002	0,018	0,008	0,000	0,000	0,005	0,001	0,002	0,000	0,000
WAG+G+I+F	118	9415,469	8547,013	-4154,309	0,02	4,02	0,054	0,036	0,067	0,035	0,006	0,040	0,049	0,051	0,030	0,073	0,141	0,060	0,031	0,047	0,043	0,077	0,066	0,021	0,015	0,059	0,001	0,002	0,001	0,000	0,002	0,004	0,004	0,000	0,001	0,003	0,003	0,001	0,001	0,003	0,013	0,007	0,000	0,000	0,006	0,002	0,002	0,000	0,000
JTT+G+F	117	9421,753	8560,637	-4162,142	n/a	3,40	0,054	0,036	0,067	0,035	0,006	0,040	0,049	0,051	0,030	0,073	0,141	0,060	0,031	0,047	0,043	0,077	0,066	0,021	0,015	0,059	0,001	0,002	0,001	0,000	0,001	0,003	0,004	0,000	0,001	0,002	0,001	0,001	0,000	0,004	0,015	0,015	0,000	0,000	0,009	0,001	0,002	0,000	0,000
JTT+G+I+F	118	9429,170	8560,714	-4161,160	0,02	3,58	0,054	0,036	0,067	0,035	0,006	0,040	0,049	0,051	0,030	0,073	0,141	0,060	0,031	0,047	0,043	0,077	0,066	0,021	0,015	0,059	0,001	0,002	0,001	0,000	0,001	0,003	0,004	0,000	0,001	0,002	0,001	0,001	0,000	0,004	0,015	0,015	0,000	0,000	0,009	0,001	0,002	0,000	0,000
LG+I+F	117	9454,303	8593,187	-4178,417	0,03	n/a	0,054	0,036	0,067	0,035	0,006	0,040	0,049	0,051	0,030	0,073	0,141	0,060	0,031	0,047	0,043	0,077	0,066	0,021	0,015	0,059	0,001	0,001	0,001	0,001	0,002	0,003	0,005	0,001	0,001	0,003	0,002	0,002	0,001	0,002	0,018	0,007	0,000	0,000	0,007	0,001	0,002	0,000	0,000
rtREV+I+F	117	9460,119	8599,003	-4181,325	0,03	n/a	0,054	0,036	0,067	0,035	0,006	0,040	0,049	0,051	0,030	0,073	0,141	0,060	0,031	0,047	0,043	0,077	0,066	0,021	0,015	0,059	0,001	0,002	0,000	0,001	0,001	0,002	0,003	0,000	0,000	0,003	0,001	0,004	0,000	0,002	0,018	0,009	0,000	0,000	0,006	0,001	0,001	0,001	0,000
Dayhoff+G+F	117	9462,897	8601,781	-4182,714	n/a	3,44	0,054	0,036	0,067	0,035	0,006	0,040	0,049	0,051	0,030	0,073	0,141	0,060	0,031	0,047	0,043	0,077	0,066	0,021	0,015	0,059	0,000	0,003	0,002	0,000	0,002	0,005	0,006	0,000	0,002	0,003	0,001	0,001	0,000	0,005	0,015	0,012	0,000	0,000	0,006	0,001	0,001	0,000	0,000
WAG+I+F	117	9467,616	8606,500	-4185,073	0,03	n/a	0,054	0,036	0,067	0,035	0,006	0,040	0,049	0,051	0,030	0,073	0,141	0,060	0,031	0,047	0,043	0,077	0,066	0,021	0,015	0,059	0,001	0,002	0,001	0,000	0,002	0,004	0,004	0,000	0,001	0,003	0,003	0,001	0,001	0,003	0,013	0,007	0,000	0,000	0,006	0,002	0,002	0,000	0,000
LG+F	116	9468,622	8614,846	-4190,266	n/a	n/a	0,054	0,036	0,067	0,035	0,006	0,040	0,049	0,051	0,030	0,073	0,141	0,060	0,031	0,047	0,043	0,077	0,066	0,021	0,015	0,059	0,001	0,001	0,001	0,001	0,002	0,003	0,005	0,001	0,001	0,003	0,002	0,002	0,001	0,002	0,018	0,007	0,000	0,000	0,007	0,001	0,002	0,000	0,000
Dayhoff+G+I+F	118	9469,407	8600,951	-4181,278	0,02	3,61	0,054	0,036	0,067	0,035	0,006	0,040	0,049	0,051	0,030	0,073	0,141	0,060	0,031	0,047	0,043	0,077	0,066	0,021	0,015	0,059	0,000	0,003	0,002	0,000	0,002	0,005	0,006	0,000	0,002	0,003	0,001	0,001	0,000	0,005	0,015	0,012	0,000	0,000	0,006	0,001	0,001	0,000	0,000
rtREV+F	116	9473,393	8619,617	-4192,652	n/a	n/a	0,054	0,036	0,067	0,035	0,006	0,040	0,049	0,051	0,030	0,073	0,141	0,060	0,031	0,047	0,043	0,077	0,066	0,021	0,015	0,059	0,001	0,002	0,000	0,001	0,001	0,002	0,003	0,000	0,000	0,003	0,001	0,004	0,000	0,002	0,018	0,009	0,000	0,000	0,006	0,001	0,001	0,001	0,000
WAG+F	116	9475,059	8621,283	-4193,485	n/a	n/a	0,054	0,036	0,067	0,035	0,006	0,040	0,049	0,051	0,030	0,073	0,141	0,060	0,031	0,047	0,043	0,077	0,066	0,021	0,015	0,059	0,001	0,002	0,001	0,000	0,002	0,004	0,004	0,000	0,001	0,003	0,003	0,001	0,001	0,003	0,013	0,007	0,000	0,000	0,006	0,002	0,002	0,000	0,000
cpREV+I+F	117	9481,494	8620,378	-4192,012	0,02	n/a	0,054	0,036	0,067	0,035	0,006	0,040	0,049	0,051	0,030	0,073	0,141	0,060	0,031	0,047	0,043	0,077	0,066	0,021	0,015	0,059	0,000	0,001	0,001	0,000	0,001	0,002	0,003	0,000	0,001	0,003	0,001	0,001	0,000	0,002	0,018	0,008	0,000	0,000	0,005	0,001	0,002	0,000	0,000
cpREV+F	116	9485,105	8631,329	-4198,508	n/a	n/a	0,054	0,036	0,067	0,035	0,006	0,040	0,049	0,051	0,030	0,073	0,141	0,060	0,031	0,047	0,043	0,077	0,066	0,021	0,015	0,059	0,000	0,001	0,001	0,000	0,001	0,002	0,003	0,000	0,001	0,003	0,001	0,001	0,000	0,002	0,018	0,008	0,000	0,000	0,005	0,001	0,002	0,000	0,000
JTT+I+F	117	9497,695	8636,579	-4200,113	0,03	n/a	0,054	0,036	0,067	0,035	0,006	0,040	0,049	0,051	0,030	0,073	0,141	0,060	0,031	0,047	0,043	0,077	0,066	0,021	0,015	0,059	0,001	0,002	0,001	0,000	0,001	0,003	0,004	0,000	0,001	0,002	0,001	0,001	0,000	0,004	0,015	0,015	0,000	0,000	0,009	0,001	0,002	0,000	0,000
JTT+F	116	9507,896	8654,120	-4209,903	n/a	n/a	0,054	0,036	0,067	0,035	0,006	0,040	0,049	0,051	0,030	0,073	0,141	0,060	0,031	0,047	0,043	0,077	0,066	0,021	0,015	0,059	0,001	0,002	0,001	0,000	0,001	0,003	0,004	0,000	0,001	0,002	0,001	0,001	0,000	0,004	0,015	0,015	0,000	0,000	0,009	0,001	0,002	0,000	0,000
mtREV24+G+F	117	9516,559	8655,443	-4209,545	n/a	2,78	0,054	0,036	0,067	0,035	0,006	0,040	0,049	0,051	0,030	0,073	0,141	0,060	0,031	0,047	0,043	0,077	0,066	0,021	0,015	0,059	0,000	0,001	0,000	0,000	0,000	0,000	0,003	0,000	0,003	0,002	0,000	0,002	0,000	0,001	0,015	0,016	0,000	0,000	0,006	0,001	0,000	0,000	0,000
mtREV24+G+I+F	118	9519,929	8651,473	-4206,539	0,02	3,11	0,054	0,036	0,067	0,035	0,006	0,040	0,049	0,051	0,030	0,073	0,141	0,060	0,031	0,047	0,043	0,077	0,066	0,021	0,015	0,059	0,000	0,001	0,000	0,000	0,000	0,000	0,003	0,000	0,003	0,002	0,000	0,002	0,000	0,001	0,015	0,016	0,000	0,000	0,006	0,001	0,000	0,000	0,000
Dayhoff+I+F	117	9536,284	8675,167	-4219,407	0,03	n/a	0,054	0,036	0,067	0,035	0,006	0,040	0,049	0,051	0,030	0,073	0,141	0,060	0,031	0,047	0,043	0,077	0,066	0,021	0,015	0,059	0,000	0,003	0,002	0,000	0,002	0,005	0,006	0,000	0,002	0,003	0,001	0,001	0,000	0,005	0,015	0,012	0,000	0,000	0,006	0,001	0,001	0,000	0,000
Dayhoff+F	116	9546,750	8692,974	-4229,330	n/a	n/a	0,054	0,036	0,067	0,035	0,006	0,040	0,049	0,051	0,030	0,073	0,141	0,060	0,031	0,047	0,043	0,077	0,066	0,021	0,015	0,059	0,000	0,003	0,002	0,000	0,002	0,005	0,006	0,000	0,002	0,003	0,001	0,001	0,000	0,005	0,015	0,012	0,000	0,000	0,006	0,001	0,001	0,000	0,000
mtREV24+G	98	9553,518	8831,922	-4317,135	n/a	1,23	0,072	0,019	0,039	0,019	0,006	0,025	0,024	0,056	0,028	0,087	0,168	0,023	0,053	0,060	0,055	0,072	0,088	0,029	0,033	0,044	0,000	0,001	0,000	0,000	0,000	0,000	0,003	0,000	0,004	0,002	0,000	0,004	0,000	0,001	0,014	0,021	0,000	0,000	0,004	0,001	0,000	0,000	0,000
mtREV24+G+I	99	9562,899	8833,955	-4317,135	0,00	1,23	0,072	0,019	0,039	0,019	0,006	0,025	0,024	0,056	0,028	0,087	0,168	0,023	0,053	0,060	0,055	0,072	0,088	0,029	0,033	0,044	0,000	0,001	0,000	0,000	0,000	0,000	0,003	0,000	0,004	0,002	0,000	0,004	0,000	0,001	0,014	0,021	0,000	0,000	0,004	0,001	0,000	0,000	0,000
mtREV24+I+F	117	9609,322	8748,205	-4255,926	0,03	n/a	0,054	0,036	0,067	0,035	0,006	0,040	0,049	0,051	0,030	0,073	0,141	0,060	0,031	0,047	0,043	0,077	0,066	0,021	0,015	0,059	0,000	0,001	0,000	0,000	0,000	0,000	0,003	0,000	0,003	0,002	0,000	0,002	0,000	0,001	0,015	0,016	0,000	0,000	0,006	0,001	0,000	0,000	0,000
mtREV24+F	116	9632,760	8778,984	-4272,335	n/a	n/a	0,054	0,036	0,067	0,035	0,006	0,040	0,049	0,051	0,030	0,073	0,141	0,060	0,031	0,047	0,043	0,077	0,066	0,021	0,015	0,059	0,000	0,001	0,000	0,000	0,000	0,000	0,003	0,000	0,003	0,002	0,000	0,002	0,000	0,001	0,015	0,016	0,000	0,000	0,006	0,001	0,000	0,000	0,000
mtREV24+I	98	9691,240	8969,643	-4385,996	0,03	n/a	0,072	0,019	0,039	0,019	0,006	0,025	0,024	0,056	0,028	0,087	0,168	0,023	0,053	0,060	0,055	0,072	0,088	0,029	0,033	0,044	0,000	0,001	0,000	0,000	0,000	0,000	0,003	0,000	0,004	0,002	0,000	0,004	0,000	0,001	0,014	0,021	0,000	0,000	0,004	0,001	0,000	0,000	0,000
mtREV24	97	9718,223	9003,973	-4404,178	n/a	n/a	0,072	0,019	0,039	0,019	0,006	0,025	0,024	0,056	0,028	0,087	0,168	0,023	0,053	0,060	0,055	0,072	0,088	0,029	0,033	0,044	0,000	0,001	0,000	0,000	0,000	0,000	0,003	0,000	0,004	0,002	0,000	0,004	0,000	0,001	0,014	0,021	0,000	0,000	0,004	0,001	0,000	0,000	0,000
Poisson+G+F	117	10020,743	9159,627	-4461,636	n/a	3,50	0,054	0,036	0,067	0,035	0,006	0,040	0,049	0,051	0,030	0,073	0,141	0,060	0,031	0,047	0,043	0,077	0,066	0,021	0,015	0,059	0,002	0,004	0,002	0,000	0,002	0,003	0,003	0,002	0,004	0,007	0,003	0,002	0,002	0,002	0,004	0,003	0,001	0,001	0,003	0,003	0,004	0,002	0,000
Poisson+G+I+F	118	10027,687	9159,231	-4460,419	0,02	3,65	0,054	0,036	0,067	0,035	0,006	0,040	0,049	0,051	0,030	0,073	0,141	0,060	0,031	0,047	0,043	0,077	0,066	0,021	0,015	0,059	0,002	0,004	0,002	0,000	0,002	0,003	0,003	0,002	0,004	0,007	0,003	0,002	0,002	0,002	0,004	0,003	0,001	0,001	0,003	0,003	0,004	0,002	0,000
Poisson+G	98	10059,381	9337,784	-4570,067	n/a	3,72	0,050	0,050	0,050	0,050	0,050	0,050	0,050	0,050	0,050	0,050	0,050	0,050	0,050	0,050	0,050	0,050	0,050	0,050	0,050	0,050	0,003	0,003	0,003	0,003	0,003	0,003	0,003	0,003	0,003	0,003	0,003	0,003	0,003	0,003	0,003	0,003	0,003	0,003	0,003	0,003	0,003	0,003	0,003
Poisson+G+I	99	10067,095	9338,152	-4569,233	0,02	3,87	0,050	0,050	0,050	0,050	0,050	0,050	0,050	0,050	0,050	0,050	0,050	0,050	0,050	0,050	0,050	0,050	0,050	0,050	0,050	0,050	0,003	0,003	0,003	0,003	0,003	0,003	0,003	0,003	0,003	0,003	0,003	0,003	0,003	0,003	0,003	0,003	0,003	0,003	0,003	0,003	0,003	0,003	0,003
Poisson+I+F	117	10078,020	9216,904	-4490,275	0,04	n/a	0,054	0,036	0,067	0,035	0,006	0,040	0,049	0,051	0,030	0,073	0,141	0,060	0,031	0,047	0,043	0,077	0,066	0,021	0,015	0,059	0,002	0,004	0,002	0,000	0,002	0,003	0,003	0,002	0,004	0,007	0,003	0,002	0,002	0,002	0,004	0,003	0,001	0,001	0,003	0,003	0,004	0,002	0,000
Poisson+F	116	10090,024	9236,247	-4500,967	n/a	n/a	0,054	0,036	0,067	0,035	0,006	0,040	0,049	0,051	0,030	0,073	0,141	0,060	0,031	0,047	0,043	0,077	0,066	0,021	0,015	0,059	0,002	0,004	0,002	0,000	0,002	0,003	0,003	0,002	0,004	0,007	0,003	0,002	0,002	0,002	0,004	0,003	0,001	0,001	0,003	0,003	0,004	0,002	0,000
Poisson+I	98	10113,936	9392,340	-4597,344	0,04	n/a	0,050	0,050	0,050	0,050	0,050	0,050	0,050	0,050	0,050	0,050	0,050	0,050	0,050	0,050	0,050	0,050	0,050	0,050	0,050	0,050	0,003	0,003	0,003	0,003	0,003	0,003	0,003	0,003	0,003	0,003	0,003	0,003	0,003	0,003	0,003	0,003	0,003	0,003	0,003	0,003	0,003	0,003	0,003
Poisson	97	10123,138	9408,888	-4606,635	n/a	n/a	0,050	0,050	0,050	0,050	0,050	0,050	0,050	0,050	0,050	0,050	0,050	0,050	0,050	0,050	0,050	0,050	0,050	0,050	0,050	0,050	0,003	0,003	0,003	0,003	0,003	0,003	0,003	0,003	0,003	0,003	0,003	0,003	0,003	0,003	0,003	0,003	0,003	0,003	0,003	0,003	0,003	0,003	0,003
NOTE.-- This table presents the goodness of fit for multiple substitution models, including their parameter estimates. The Bayesian Information Criterion (BIC) scores are used to select the optimal model. Each model’s Maximum Likelihood value (lnL), Akaike Information Criterion, corrected (AICc) value, BIC, and the number of parameters are presented (refer to Chapter 8 in [1] for more information…
Abbreviations: LG: Le and Gascuel; JTT: Jones-Taylor-Thornton; rtREV: General Reverse Transcriptase; cpREV: General Reversible Chloroplast; mtREV24: General Reversible Mitochondrial; WAG: Whelan and Goldman.
1. Nei M. and Kumar S. (2000). Molecular Evolution and Phylogenetics. Oxford University Press, New York.
2. Yang Z. (1994) Maximum likelihood phylogenetic estimation from DNA sequences with variable rates over sites: Approximate methods.Journal of Molecular Evolution..39:306-314.
3. Tamura K., Peterson D., Peterson N., Stecher G., Nei M., and Kumar S. (2011). MEGA5: Molecular Evolutionary Genetics Analysis using Maximum Likelihood, Evolutionary Distance, and Maximum Parsimony Methods. Molecular Biology and Evolution 28: 2731-2739.
4. Kumar S., Stecher G., Suleski M., Sanderford M., Sharma S., and Tamura K. (2024). Molecular Evolutionary Genetics Analysis Version 12 for adaptive and green computing. Molecular Biology and Evolution 41:1-9.
Disclaimer: While every effort has been made to ensure the accuracy of the caption, it is provided "as is" without warranty of any kind. Users are advised to thoroughly review the caption before its use for any purpose and report any errors or issues to the authors at www.megasoftware.net. The authors and their employers disclaim any liability for damages, including but not limited to special or …
[truncated: 357 more columns]
