# Supplementary material for: Exploratory Temporal and Evolutionary Insights into the Filoviridae Family Through Multiprotein Phylogeny
Source: Microorganisms. 2025 Oct 17;13(10):2388. doi: 10.3390/microorganisms13102388 (PMC12566026; doi:10.3390/microorganisms13102388)
Supplement: Supplementary file 1 [file microorganisms-13-02388-s001.zip › File S18 VP24 Tree NWK.nwk]

((((((((EBOV14DRC,EBOV14USA,EBOV14Gui,EBOV18DRC,EBOV96Gab,EBOV14Mal,EBOV94Gab,EBOV14UK,EBOV14Ita,EBOV17DRC,EBOV21Gui,EBOV95DRC,(EBOV76DRC,EBOV77DRC)0.6826,(EBOV07DRC,EBOV08DRC)0.6647,(EBOV20DRC,EBOV01Gab,EBOV03RC)0.5749)1.0000,(TAIV94CdI,(BDBV07Uga,BDBV12DRC)1.0000)0.9880)0.9940,BOMV16SL)0.7465,(RESV08Phi,(RESV96USA,(RESV89Phi,RESV89USA,RESV92Ita)0.5050)0.6228)1.0000)0.9301,((SUDV79Sud,SUDV04Sud,SUDV76Sud)0.6747,(SUDV12Uga,SUDV00Uga,SUDV11Uga)0.6986)1.0000)1.0000,LLOV03Spa)1.0000,(MLAV15Chi,((MARV87Ken,MARV07Uga)1.0000,((MARV21Gui,MARV22Gha)0.7884,MARV0405Ang,((MARV9800DRC,MARV14Uga)0.6347,MARV80Ken,MARV12Uga,MARV67Ger,MARV75SA,MARV08Net)0.6906)0.9860)1.0000)1.0000)0.8483,TAPV18Bra,RABV);
