# Supplementary material for: Exploratory Temporal and Evolutionary Insights into the Filoviridae Family Through Multiprotein Phylogeny
Source: Microorganisms. 2025 Oct 17;13(10):2388. doi: 10.3390/microorganisms13102388 (PMC12566026; doi:10.3390/microorganisms13102388)
Supplement: Supplementary file 1 [file microorganisms-13-02388-s001.zip › File S19 Model Testing VP30.txt]

Table. Maximum Likelihood analysis of substitution models
Model	Parameters	BIC	AICc	lnL	(+I)	(+G)	f(A)	f(R)	f(N)	f(D)	f(C)	f(Q)	f(E)	f(G)	f(H)	f(I)	f(L)	f(K)	f(M)	f(F)	f(P)	f(S)	f(T)	f(W)	f(Y)	f(V)	r(AR)	r(AN)	r(AD)	r(AC)	r(AQ)	r(AE)	r(AG)	r(AH)	r(AI)	r(AL)	r(AK)	r(AM)	r(AF)	r(AP)	r(AS)	r(AT)	r(AW)	r(AY)	r(AV)	r(RA)	r(RN)	r(RD)	r(RC)
LG+G+I	101	11366.181	10622.702	-5209.473	0.00	0.94	0.079	0.056	0.042	0.053	0.013	0.041	0.072	0.057	0.022	0.062	0.099	0.065	0.023	0.042	0.044	0.061	0.053	0.012	0.034	0.069	0.001	0.001	0.001	0.002	0.002	0.004	0.006	0.000	0.000	0.002	0.002	0.001	0.001	0.003	0.015	0.006	0.000	0.000	0.009	0.002	0.002	0.000	0.000
JTT+G	100	11372.555	10636.420	-5217.349	n/a	2.86	0.077	0.051	0.043	0.051	0.020	0.041	0.062	0.075	0.023	0.053	0.091	0.060	0.023	0.041	0.051	0.068	0.059	0.014	0.032	0.066	0.001	0.001	0.002	0.001	0.001	0.003	0.007	0.000	0.001	0.001	0.001	0.001	0.000	0.005	0.014	0.014	0.000	0.000	0.010	0.002	0.001	0.000	0.001
JTT+G+I	101	11378.175	10634.697	-5215.470	0.01	2.89	0.077	0.051	0.043	0.051	0.020	0.041	0.062	0.075	0.023	0.053	0.091	0.060	0.023	0.041	0.051	0.068	0.059	0.014	0.032	0.066	0.001	0.001	0.002	0.001	0.001	0.003	0.007	0.000	0.001	0.001	0.001	0.001	0.000	0.005	0.014	0.014	0.000	0.000	0.010	0.002	0.001	0.000	0.001
rtREV+G+I	101	11405.015	10661.536	-5228.890	0.00	1.01	0.065	0.045	0.038	0.042	0.011	0.061	0.061	0.064	0.027	0.068	0.102	0.075	0.015	0.029	0.068	0.049	0.062	0.025	0.032	0.062	0.001	0.001	0.000	0.003	0.001	0.003	0.005	0.000	0.000	0.002	0.002	0.002	0.000	0.004	0.012	0.009	0.000	0.001	0.006	0.001	0.001	0.001	0.001
LG+G	100	11408.940	10672.805	-5235.542	n/a	2.72	0.079	0.056	0.042	0.053	0.013	0.041	0.072	0.057	0.022	0.062	0.099	0.065	0.023	0.042	0.044	0.061	0.053	0.012	0.034	0.069	0.001	0.001	0.001	0.002	0.002	0.004	0.006	0.000	0.000	0.002	0.002	0.001	0.001	0.003	0.015	0.006	0.000	0.000	0.009	0.002	0.002	0.000	0.000
WAG+G	100	11425.218	10689.083	-5243.681	n/a	3.04	0.087	0.044	0.039	0.057	0.019	0.037	0.058	0.083	0.024	0.048	0.086	0.062	0.020	0.038	0.046	0.070	0.061	0.014	0.035	0.071	0.001	0.001	0.002	0.001	0.002	0.005	0.006	0.000	0.000	0.002	0.003	0.001	0.000	0.004	0.012	0.007	0.000	0.000	0.008	0.003	0.001	0.000	0.001
WAG+G+I	101	11432.152	10688.673	-5242.458	0.01	3.10	0.087	0.044	0.039	0.057	0.019	0.037	0.058	0.083	0.024	0.048	0.086	0.062	0.020	0.038	0.046	0.070	0.061	0.014	0.035	0.071	0.001	0.001	0.002	0.001	0.002	0.005	0.006	0.000	0.000	0.002	0.003	0.001	0.000	0.004	0.012	0.007	0.000	0.000	0.008	0.003	0.001	0.000	0.001
rtREV+G	100	11443.767	10707.633	-5252.955	n/a	2.77	0.065	0.045	0.038	0.042	0.011	0.061	0.061	0.064	0.027	0.068	0.102	0.075	0.015	0.029	0.068	0.049	0.062	0.025	0.032	0.062	0.001	0.001	0.000	0.003	0.001	0.003	0.005	0.000	0.000	0.002	0.002	0.002	0.000	0.004	0.012	0.009	0.000	0.001	0.006	0.001	0.001	0.001	0.001
Dayhoff+G	100	11456.367	10720.232	-5259.255	n/a	2.77	0.087	0.041	0.040	0.047	0.034	0.038	0.050	0.089	0.034	0.037	0.085	0.081	0.015	0.040	0.051	0.070	0.059	0.011	0.030	0.065	0.001	0.002	0.003	0.001	0.002	0.005	0.011	0.000	0.001	0.002	0.001	0.001	0.000	0.006	0.014	0.011	0.000	0.000	0.007	0.001	0.001	0.000	0.000
Dayhoff+G+I	101	11462.433	10718.955	-5257.599	0.01	2.77	0.087	0.041	0.040	0.047	0.034	0.038	0.050	0.089	0.034	0.037	0.085	0.081	0.015	0.040	0.051	0.070	0.059	0.011	0.030	0.065	0.001	0.002	0.003	0.001	0.002	0.005	0.011	0.000	0.001	0.002	0.001	0.001	0.000	0.006	0.014	0.011	0.000	0.000	0.007	0.001	0.001	0.000	0.000
cpREV+G	100	11481.425	10745.291	-5271.784	n/a	2.70	0.076	0.062	0.041	0.037	0.009	0.038	0.050	0.084	0.025	0.081	0.101	0.050	0.022	0.051	0.043	0.062	0.054	0.018	0.031	0.066	0.001	0.001	0.001	0.001	0.001	0.002	0.006	0.000	0.001	0.002	0.001	0.000	0.000	0.002	0.015	0.007	0.000	0.000	0.006	0.001	0.001	0.000	0.001
LG+G+I+F	120	11483.543	10600.595	-5179.058	0.00	0.91	0.069	0.090	0.041	0.059	0.024	0.067	0.059	0.045	0.038	0.037	0.111	0.053	0.011	0.028	0.051	0.096	0.057	0.012	0.017	0.037	0.002	0.001	0.001	0.003	0.003	0.003	0.005	0.001	0.000	0.002	0.001	0.001	0.000	0.003	0.023	0.006	0.000	0.000	0.005	0.001	0.002	0.000	0.001
cpREV+G+I	101	11488.193	10744.714	-5270.479	0.01	2.70	0.076	0.062	0.041	0.037	0.009	0.038	0.050	0.084	0.025	0.081	0.101	0.050	0.022	0.051	0.043	0.062	0.054	0.018	0.031	0.066	0.001	0.001	0.001	0.001	0.001	0.002	0.006	0.000	0.001	0.002	0.001	0.000	0.000	0.002	0.015	0.007	0.000	0.000	0.006	0.001	0.001	0.000	0.001
mtREV24+G+F	119	11490.189	10614.579	-5187.070	n/a	0.91	0.069	0.090	0.041	0.059	0.024	0.067	0.059	0.045	0.038	0.037	0.111	0.053	0.011	0.028	0.051	0.096	0.057	0.012	0.017	0.037	0.001	0.001	0.001	0.001	0.000	0.000	0.003	0.000	0.002	0.001	0.000	0.001	0.000	0.001	0.019	0.014	0.000	0.000	0.004	0.001	0.000	0.000	0.001
mtREV24+G+I+F	120	11499.568	10616.620	-5187.070	0.00	0.91	0.069	0.090	0.041	0.059	0.024	0.067	0.059	0.045	0.038	0.037	0.111	0.053	0.011	0.028	0.051	0.096	0.057	0.012	0.017	0.037	0.001	0.001	0.001	0.001	0.000	0.000	0.003	0.000	0.002	0.001	0.000	0.001	0.000	0.001	0.019	0.014	0.000	0.000	0.004	0.001	0.000	0.000	0.001
Dayhoff+G+F	119	11519.344	10643.734	-5201.648	n/a	0.91	0.069	0.090	0.041	0.059	0.024	0.067	0.059	0.045	0.038	0.037	0.111	0.053	0.011	0.028	0.051	0.096	0.057	0.012	0.017	0.037	0.001	0.002	0.003	0.000	0.003	0.006	0.005	0.000	0.001	0.002	0.001	0.000	0.000	0.006	0.019	0.010	0.000	0.000	0.004	0.001	0.001	0.000	0.000
JTT+G+F	119	11525.912	10650.301	-5204.931	n/a	2.83	0.069	0.090	0.041	0.059	0.024	0.067	0.059	0.045	0.038	0.037	0.111	0.053	0.011	0.028	0.051	0.096	0.057	0.012	0.017	0.037	0.002	0.001	0.002	0.001	0.002	0.003	0.004	0.000	0.001	0.002	0.001	0.000	0.000	0.005	0.019	0.013	0.000	0.000	0.005	0.002	0.001	0.000	0.001
LG+G+F	119	11528.514	10652.904	-5206.233	n/a	2.66	0.069	0.090	0.041	0.059	0.024	0.067	0.059	0.045	0.038	0.037	0.111	0.053	0.011	0.028	0.051	0.096	0.057	0.012	0.017	0.037	0.002	0.001	0.001	0.003	0.003	0.003	0.005	0.001	0.000	0.002	0.001	0.001	0.000	0.003	0.023	0.006	0.000	0.000	0.005	0.001	0.002	0.000	0.001
JTT+G+I+F	120	11531.282	10648.334	-5202.927	0.01	2.89	0.069	0.090	0.041	0.059	0.024	0.067	0.059	0.045	0.038	0.037	0.111	0.053	0.011	0.028	0.051	0.096	0.057	0.012	0.017	0.037	0.002	0.001	0.002	0.001	0.002	0.003	0.004	0.000	0.001	0.002	0.001	0.000	0.000	0.005	0.019	0.013	0.000	0.000	0.005	0.002	0.001	0.000	0.001
JTT+I	100	11539.643	10803.509	-5300.893	0.02	n/a	0.077	0.051	0.043	0.051	0.020	0.041	0.062	0.075	0.023	0.053	0.091	0.060	0.023	0.041	0.051	0.068	0.059	0.014	0.032	0.066	0.001	0.001	0.002	0.001	0.001	0.003	0.007	0.000	0.001	0.001	0.001	0.001	0.000	0.005	0.014	0.014	0.000	0.000	0.010	0.002	0.001	0.000	0.001
JTT	99	11551.413	10822.623	-5311.468	n/a	n/a	0.077	0.051	0.043	0.051	0.020	0.041	0.062	0.075	0.023	0.053	0.091	0.060	0.023	0.041	0.051	0.068	0.059	0.014	0.032	0.066	0.001	0.001	0.002	0.001	0.001	0.003	0.007	0.000	0.001	0.001	0.001	0.001	0.000	0.005	0.014	0.014	0.000	0.000	0.010	0.002	0.001	0.000	0.001
WAG+G+F	119	11555.327	10679.716	-5219.639	n/a	2.92	0.069	0.090	0.041	0.059	0.024	0.067	0.059	0.045	0.038	0.037	0.111	0.053	0.011	0.028	0.051	0.096	0.057	0.012	0.017	0.037	0.003	0.001	0.002	0.001	0.003	0.005	0.003	0.001	0.000	0.002	0.002	0.001	0.000	0.004	0.017	0.006	0.000	0.000	0.004	0.002	0.001	0.000	0.001
cpREV+G+F	119	11557.901	10682.291	-5220.926	n/a	0.85	0.069	0.090	0.041	0.059	0.024	0.067	0.059	0.045	0.038	0.037	0.111	0.053	0.011	0.028	0.051	0.096	0.057	0.012	0.017	0.037	0.001	0.001	0.001	0.001	0.001	0.003	0.003	0.000	0.001	0.002	0.001	0.000	0.000	0.002	0.022	0.007	0.000	0.000	0.003	0.001	0.001	0.000	0.002
WAG+G+I+F	120	11560.611	10677.663	-5217.592	0.01	2.95	0.069	0.090	0.041	0.059	0.024	0.067	0.059	0.045	0.038	0.037	0.111	0.053	0.011	0.028	0.051	0.096	0.057	0.012	0.017	0.037	0.003	0.001	0.002	0.001	0.003	0.005	0.003	0.001	0.000	0.002	0.002	0.001	0.000	0.004	0.017	0.006	0.000	0.000	0.004	0.002	0.001	0.000	0.001
WAG+I	100	11576.478	10840.344	-5319.311	0.02	n/a	0.087	0.044	0.039	0.057	0.019	0.037	0.058	0.083	0.024	0.048	0.086	0.062	0.020	0.038	0.046	0.070	0.061	0.014	0.035	0.071	0.001	0.001	0.002	0.001	0.002	0.005	0.006	0.000	0.000	0.002	0.003	0.001	0.000	0.004	0.012	0.007	0.000	0.000	0.008	0.003	0.001	0.000	0.001
rtREV+G+F	119	11577.255	10701.644	-5230.603	n/a	2.72	0.069	0.090	0.041	0.059	0.024	0.067	0.059	0.045	0.038	0.037	0.111	0.053	0.011	0.028	0.051	0.096	0.057	0.012	0.017	0.037	0.002	0.001	0.000	0.005	0.001	0.002	0.003	0.001	0.000	0.003	0.001	0.001	0.000	0.003	0.023	0.008	0.000	0.000	0.004	0.001	0.001	0.001	0.001
Dayhoff+G+I+F	120	11579.870	10696.922	-5227.221	0.01	2.75	0.069	0.090	0.041	0.059	0.024	0.067	0.059	0.045	0.038	0.037	0.111	0.053	0.011	0.028	0.051	0.096	0.057	0.012	0.017	0.037	0.001	0.002	0.003	0.000	0.003	0.006	0.005	0.000	0.001	0.002	0.001	0.000	0.000	0.006	0.019	0.010	0.000	0.000	0.004	0.001	0.001	0.000	0.000
rtREV+G+I+F	120	11583.711	10700.763	-5229.142	0.01	2.72	0.069	0.090	0.041	0.059	0.024	0.067	0.059	0.045	0.038	0.037	0.111	0.053	0.011	0.028	0.051	0.096	0.057	0.012	0.017	0.037	0.002	0.001	0.000	0.005	0.001	0.002	0.003	0.001	0.000	0.003	0.001	0.001	0.000	0.003	0.023	0.008	0.000	0.000	0.004	0.001	0.001	0.001	0.001
WAG	99	11586.338	10857.548	-5328.930	n/a	n/a	0.087	0.044	0.039	0.057	0.019	0.037	0.058	0.083	0.024	0.048	0.086	0.062	0.020	0.038	0.046	0.070	0.061	0.014	0.035	0.071	0.001	0.001	0.002	0.001	0.002	0.005	0.006	0.000	0.000	0.002	0.003	0.001	0.000	0.004	0.012	0.007	0.000	0.000	0.008	0.003	0.001	0.000	0.001
LG+I	100	11594.599	10858.465	-5328.372	0.02	n/a	0.079	0.056	0.042	0.053	0.013	0.041	0.072	0.057	0.022	0.062	0.099	0.065	0.023	0.042	0.044	0.061	0.053	0.012	0.034	0.069	0.001	0.001	0.001	0.002	0.002	0.004	0.006	0.000	0.000	0.002	0.002	0.001	0.001	0.003	0.015	0.006	0.000	0.000	0.009	0.002	0.002	0.000	0.000
LG	99	11607.073	10878.283	-5339.298	n/a	n/a	0.079	0.056	0.042	0.053	0.013	0.041	0.072	0.057	0.022	0.062	0.099	0.065	0.023	0.042	0.044	0.061	0.053	0.012	0.034	0.069	0.001	0.001	0.001	0.002	0.002	0.004	0.006	0.000	0.000	0.002	0.002	0.001	0.001	0.003	0.015	0.006	0.000	0.000	0.009	0.002	0.002	0.000	0.000
cpREV+G+I+F	120	11624.439	10741.491	-5249.506	0.01	2.53	0.069	0.090	0.041	0.059	0.024	0.067	0.059	0.045	0.038	0.037	0.111	0.053	0.011	0.028	0.051	0.096	0.057	0.012	0.017	0.037	0.001	0.001	0.001	0.001	0.001	0.003	0.003	0.000	0.001	0.002	0.001	0.000	0.000	0.002	0.022	0.007	0.000	0.000	0.003	0.001	0.001	0.000	0.002
rtREV+I	100	11629.776	10893.641	-5345.960	0.02	n/a	0.065	0.045	0.038	0.042	0.011	0.061	0.061	0.064	0.027	0.068	0.102	0.075	0.015	0.029	0.068	0.049	0.062	0.025	0.032	0.062	0.001	0.001	0.000	0.003	0.001	0.003	0.005	0.000	0.000	0.002	0.002	0.002	0.000	0.004	0.012	0.009	0.000	0.001	0.006	0.001	0.001	0.001	0.001
Dayhoff+I	100	11637.293	10901.159	-5349.718	0.02	n/a	0.087	0.041	0.040	0.047	0.034	0.038	0.050	0.089	0.034	0.037	0.085	0.081	0.015	0.040	0.051	0.070	0.059	0.011	0.030	0.065	0.001	0.002	0.003	0.001	0.002	0.005	0.011	0.000	0.001	0.002	0.001	0.001	0.000	0.006	0.014	0.011	0.000	0.000	0.007	0.001	0.001	0.000	0.000
rtREV	99	11640.484	10911.694	-5356.003	n/a	n/a	0.065	0.045	0.038	0.042	0.011	0.061	0.061	0.064	0.027	0.068	0.102	0.075	0.015	0.029	0.068	0.049	0.062	0.025	0.032	0.062	0.001	0.001	0.000	0.003	0.001	0.003	0.005	0.000	0.000	0.002	0.002	0.002	0.000	0.004	0.012	0.009	0.000	0.001	0.006	0.001	0.001	0.001	0.001
Dayhoff	99	11644.869	10916.079	-5358.196	n/a	n/a	0.087	0.041	0.040	0.047	0.034	0.038	0.050	0.089	0.034	0.037	0.085	0.081	0.015	0.040	0.051	0.070	0.059	0.011	0.030	0.065	0.001	0.002	0.003	0.001	0.002	0.005	0.011	0.000	0.001	0.002	0.001	0.001	0.000	0.006	0.014	0.011	0.000	0.000	0.007	0.001	0.001	0.000	0.000
cpREV+I	100	11678.255	10942.121	-5370.199	0.02	n/a	0.076	0.062	0.041	0.037	0.009	0.038	0.050	0.084	0.025	0.081	0.101	0.050	0.022	0.051	0.043	0.062	0.054	0.018	0.031	0.066	0.001	0.001	0.001	0.001	0.001	0.002	0.006	0.000	0.001	0.002	0.001	0.000	0.000	0.002	0.015	0.007	0.000	0.000	0.006	0.001	0.001	0.000	0.001
cpREV	99	11685.469	10956.679	-5378.496	n/a	n/a	0.076	0.062	0.041	0.037	0.009	0.038	0.050	0.084	0.025	0.081	0.101	0.050	0.022	0.051	0.043	0.062	0.054	0.018	0.031	0.066	0.001	0.001	0.001	0.001	0.001	0.002	0.006	0.000	0.001	0.002	0.001	0.000	0.000	0.002	0.015	0.007	0.000	0.000	0.006	0.001	0.001	0.000	0.001
JTT+I+F	119	11691.772	10816.162	-5287.862	0.02	n/a	0.069	0.090	0.041	0.059	0.024	0.067	0.059	0.045	0.038	0.037	0.111	0.053	0.011	0.028	0.051	0.096	0.057	0.012	0.017	0.037	0.002	0.001	0.002	0.001	0.002	0.003	0.004	0.000	0.001	0.002	0.001	0.000	0.000	0.005	0.019	0.013	0.000	0.000	0.005	0.002	0.001	0.000	0.001
JTT+F	118	11703.850	10835.578	-5298.590	n/a	n/a	0.069	0.090	0.041	0.059	0.024	0.067	0.059	0.045	0.038	0.037	0.111	0.053	0.011	0.028	0.051	0.096	0.057	0.012	0.017	0.037	0.002	0.001	0.002	0.001	0.002	0.003	0.004	0.000	0.001	0.002	0.001	0.000	0.000	0.005	0.019	0.013	0.000	0.000	0.005	0.002	0.001	0.000	0.001
WAG+I+F	119	11712.187	10836.576	-5298.069	0.02	n/a	0.069	0.090	0.041	0.059	0.024	0.067	0.059	0.045	0.038	0.037	0.111	0.053	0.011	0.028	0.051	0.096	0.057	0.012	0.017	0.037	0.003	0.001	0.002	0.001	0.003	0.005	0.003	0.001	0.000	0.002	0.002	0.001	0.000	0.004	0.017	0.006	0.000	0.000	0.004	0.002	0.001	0.000	0.001
LG+I+F	119	11714.320	10838.710	-5299.136	0.02	n/a	0.069	0.090	0.041	0.059	0.024	0.067	0.059	0.045	0.038	0.037	0.111	0.053	0.011	0.028	0.051	0.096	0.057	0.012	0.017	0.037	0.002	0.001	0.001	0.003	0.003	0.003	0.005	0.001	0.000	0.002	0.001	0.001	0.000	0.003	0.023	0.006	0.000	0.000	0.005	0.001	0.002	0.000	0.001
mtREV24+I+F	119	11716.106	10840.495	-5300.028	0.02	n/a	0.069	0.090	0.041	0.059	0.024	0.067	0.059	0.045	0.038	0.037	0.111	0.053	0.011	0.028	0.051	0.096	0.057	0.012	0.017	0.037	0.001	0.001	0.001	0.001	0.000	0.000	0.003	0.000	0.002	0.001	0.000	0.001	0.000	0.001	0.019	0.014	0.000	0.000	0.004	0.001	0.000	0.000	0.001
WAG+F	118	11724.651	10856.378	-5308.990	n/a	n/a	0.069	0.090	0.041	0.059	0.024	0.067	0.059	0.045	0.038	0.037	0.111	0.053	0.011	0.028	0.051	0.096	0.057	0.012	0.017	0.037	0.003	0.001	0.002	0.001	0.003	0.005	0.003	0.001	0.000	0.002	0.002	0.001	0.000	0.004	0.017	0.006	0.000	0.000	0.004	0.002	0.001	0.000	0.001
LG+F	118	11725.424	10857.151	-5309.377	n/a	n/a	0.069	0.090	0.041	0.059	0.024	0.067	0.059	0.045	0.038	0.037	0.111	0.053	0.011	0.028	0.051	0.096	0.057	0.012	0.017	0.037	0.002	0.001	0.001	0.003	0.003	0.003	0.005	0.001	0.000	0.002	0.001	0.001	0.000	0.003	0.023	0.006	0.000	0.000	0.005	0.001	0.002	0.000	0.001
mtREV24+F	118	11725.468	10857.195	-5309.399	n/a	n/a	0.069	0.090	0.041	0.059	0.024	0.067	0.059	0.045	0.038	0.037	0.111	0.053	0.011	0.028	0.051	0.096	0.057	0.012	0.017	0.037	0.001	0.001	0.001	0.001	0.000	0.000	0.003	0.000	0.002	0.001	0.000	0.001	0.000	0.001	0.019	0.014	0.000	0.000	0.004	0.001	0.000	0.000	0.001
mtREV24+G	100	11753.018	11016.883	-5407.581	n/a	1.15	0.072	0.019	0.039	0.019	0.006	0.025	0.024	0.056	0.028	0.087	0.168	0.023	0.053	0.060	0.055	0.072	0.088	0.029	0.033	0.044	0.000	0.001	0.000	0.000	0.000	0.000	0.003	0.000	0.004	0.002	0.000	0.004	0.000	0.001	0.014	0.021	0.000	0.000	0.004	0.001	0.000	0.000	0.000
Dayhoff+I+F	119	11754.266	10878.655	-5319.108	0.02	n/a	0.069	0.090	0.041	0.059	0.024	0.067	0.059	0.045	0.038	0.037	0.111	0.053	0.011	0.028	0.051	0.096	0.057	0.012	0.017	0.037	0.001	0.002	0.003	0.000	0.003	0.006	0.005	0.000	0.001	0.002	0.001	0.000	0.000	0.006	0.019	0.010	0.000	0.000	0.004	0.001	0.001	0.000	0.000
rtREV+I+F	119	11759.531	10883.920	-5321.741	0.02	n/a	0.069	0.090	0.041	0.059	0.024	0.067	0.059	0.045	0.038	0.037	0.111	0.053	0.011	0.028	0.051	0.096	0.057	0.012	0.017	0.037	0.002	0.001	0.000	0.005	0.001	0.002	0.003	0.001	0.000	0.003	0.001	0.001	0.000	0.003	0.023	0.008	0.000	0.000	0.004	0.001	0.001	0.001	0.001
mtREV24+G+I	101	11762.396	11018.918	-5407.581	0.00	1.15	0.072	0.019	0.039	0.019	0.006	0.025	0.024	0.056	0.028	0.087	0.168	0.023	0.053	0.060	0.055	0.072	0.088	0.029	0.033	0.044	0.000	0.001	0.000	0.000	0.000	0.000	0.003	0.000	0.004	0.002	0.000	0.004	0.000	0.001	0.014	0.021	0.000	0.000	0.004	0.001	0.000	0.000	0.000
Dayhoff+F	118	11765.500	10897.227	-5329.415	n/a	n/a	0.069	0.090	0.041	0.059	0.024	0.067	0.059	0.045	0.038	0.037	0.111	0.053	0.011	0.028	0.051	0.096	0.057	0.012	0.017	0.037	0.001	0.002	0.003	0.000	0.003	0.006	0.005	0.000	0.001	0.002	0.001	0.000	0.000	0.006	0.019	0.010	0.000	0.000	0.004	0.001	0.001	0.000	0.000
rtREV+F	118	11767.820	10899.547	-5330.575	n/a	n/a	0.069	0.090	0.041	0.059	0.024	0.067	0.059	0.045	0.038	0.037	0.111	0.053	0.011	0.028	0.051	0.096	0.057	0.012	0.017	0.037	0.002	0.001	0.000	0.005	0.001	0.002	0.003	0.001	0.000	0.003	0.001	0.001	0.000	0.003	0.023	0.008	0.000	0.000	0.004	0.001	0.001	0.001	0.001
cpREV+I+F	119	11829.625	10954.015	-5356.788	0.02	n/a	0.069	0.090	0.041	0.059	0.024	0.067	0.059	0.045	0.038	0.037	0.111	0.053	0.011	0.028	0.051	0.096	0.057	0.012	0.017	0.037	0.001	0.001	0.001	0.001	0.001	0.003	0.003	0.000	0.001	0.002	0.001	0.000	0.000	0.002	0.022	0.007	0.000	0.000	0.003	0.001	0.001	0.000	0.002
cpREV+F	118	11837.630	10969.358	-5365.480	n/a	n/a	0.069	0.090	0.041	0.059	0.024	0.067	0.059	0.045	0.038	0.037	0.111	0.053	0.011	0.028	0.051	0.096	0.057	0.012	0.017	0.037	0.001	0.001	0.001	0.001	0.001	0.003	0.003	0.000	0.001	0.002	0.001	0.000	0.000	0.002	0.022	0.007	0.000	0.000	0.003	0.001	0.001	0.000	0.002
mtREV24+I	100	11987.959	11251.825	-5525.051	0.02	n/a	0.072	0.019	0.039	0.019	0.006	0.025	0.024	0.056	0.028	0.087	0.168	0.023	0.053	0.060	0.055	0.072	0.088	0.029	0.033	0.044	0.000	0.001	0.000	0.000	0.000	0.000	0.003	0.000	0.004	0.002	0.000	0.004	0.000	0.001	0.014	0.021	0.000	0.000	0.004	0.001	0.000	0.000	0.000
mtREV24	99	11994.442	11265.652	-5532.982	n/a	n/a	0.072	0.019	0.039	0.019	0.006	0.025	0.024	0.056	0.028	0.087	0.168	0.023	0.053	0.060	0.055	0.072	0.088	0.029	0.033	0.044	0.000	0.001	0.000	0.000	0.000	0.000	0.003	0.000	0.004	0.002	0.000	0.004	0.000	0.001	0.014	0.021	0.000	0.000	0.004	0.001	0.000	0.000	0.000
Poisson+G+I+F	120	12017.879	11134.932	-5446.226	0.00	0.72	0.069	0.090	0.041	0.059	0.024	0.067	0.059	0.045	0.038	0.037	0.111	0.053	0.011	0.028	0.051	0.096	0.057	0.012	0.017	0.037	0.005	0.002	0.003	0.001	0.004	0.003	0.002	0.002	0.002	0.006	0.003	0.001	0.001	0.003	0.005	0.003	0.001	0.001	0.002	0.004	0.002	0.003	0.001
Poisson+G+F	119	12075.803	11200.193	-5479.877	n/a	2.75	0.069	0.090	0.041	0.059	0.024	0.067	0.059	0.045	0.038	0.037	0.111	0.053	0.011	0.028	0.051	0.096	0.057	0.012	0.017	0.037	0.005	0.002	0.003	0.001	0.004	0.003	0.002	0.002	0.002	0.006	0.003	0.001	0.001	0.003	0.005	0.003	0.001	0.001	0.002	0.004	0.002	0.003	0.001
Poisson+G+I	101	12113.386	11369.908	-5583.076	0.00	0.76	0.050	0.050	0.050	0.050	0.050	0.050	0.050	0.050	0.050	0.050	0.050	0.050	0.050	0.050	0.050	0.050	0.050	0.050	0.050	0.050	0.003	0.003	0.003	0.003	0.003	0.003	0.003	0.003	0.003	0.003	0.003	0.003	0.003	0.003	0.003	0.003	0.003	0.003	0.003	0.003	0.003	0.003	0.003
Poisson+G	100	12166.625	11430.491	-5614.384	n/a	2.89	0.050	0.050	0.050	0.050	0.050	0.050	0.050	0.050	0.050	0.050	0.050	0.050	0.050	0.050	0.050	0.050	0.050	0.050	0.050	0.050	0.003	0.003	0.003	0.003	0.003	0.003	0.003	0.003	0.003	0.003	0.003	0.003	0.003	0.003	0.003	0.003	0.003	0.003	0.003	0.003	0.003	0.003	0.003
Poisson+I+F	119	12241.773	11366.163	-5562.862	0.02	n/a	0.069	0.090	0.041	0.059	0.024	0.067	0.059	0.045	0.038	0.037	0.111	0.053	0.011	0.028	0.051	0.096	0.057	0.012	0.017	0.037	0.005	0.002	0.003	0.001	0.004	0.003	0.002	0.002	0.002	0.006	0.003	0.001	0.001	0.003	0.005	0.003	0.001	0.001	0.002	0.004	0.002	0.003	0.001
Poisson+F	118	12250.529	11382.256	-5571.929	n/a	n/a	0.069	0.090	0.041	0.059	0.024	0.067	0.059	0.045	0.038	0.037	0.111	0.053	0.011	0.028	0.051	0.096	0.057	0.012	0.017	0.037	0.005	0.002	0.003	0.001	0.004	0.003	0.002	0.002	0.002	0.006	0.003	0.001	0.001	0.003	0.005	0.003	0.001	0.001	0.002	0.004	0.002	0.003	0.001
Poisson+I	100	12325.199	11589.065	-5693.672	0.02	n/a	0.050	0.050	0.050	0.050	0.050	0.050	0.050	0.050	0.050	0.050	0.050	0.050	0.050	0.050	0.050	0.050	0.050	0.050	0.050	0.050	0.003	0.003	0.003	0.003	0.003	0.003	0.003	0.003	0.003	0.003	0.003	0.003	0.003	0.003	0.003	0.003	0.003	0.003	0.003	0.003	0.003	0.003	0.003
Poisson	99	12334.720	11605.930	-5703.121	n/a	n/a	0.050	0.050	0.050	0.050	0.050	0.050	0.050	0.050	0.050	0.050	0.050	0.050	0.050	0.050	0.050	0.050	0.050	0.050	0.050	0.050	0.003	0.003	0.003	0.003	0.003	0.003	0.003	0.003	0.003	0.003	0.003	0.003	0.003	0.003	0.003	0.003	0.003	0.003	0.003	0.003	0.003	0.003	0.003
NOTE.-- This table presents the goodness of fit for multiple substitution models, including their parameter estimates. The Bayesian Information Criterion (BIC) scores are used to select the optimal model. Each model’s Maximum Likelihood value (lnL), Akaike Information Criterion, corrected (AICc) value, BIC, and the number of parameters are presented (refer to Chapter 8 in [1] for more information…
Abbreviations: LG: Le and Gascuel; JTT: Jones-Taylor-Thornton; rtREV: General Reverse Transcriptase; cpREV: General Reversible Chloroplast; mtREV24: General Reversible Mitochondrial; WAG: Whelan and Goldman.
1. Nei M. and Kumar S. (2000). Molecular Evolution and Phylogenetics. Oxford University Press, New York.
2. Yang Z. (1994) Maximum likelihood phylogenetic estimation from DNA sequences with variable rates over sites: Approximate methods.Journal of Molecular Evolution..39:306-314.
3. Tamura K., Peterson D., Peterson N., Stecher G., Nei M., and Kumar S. (2011). MEGA5: Molecular Evolutionary Genetics Analysis using Maximum Likelihood, Evolutionary Distance, and Maximum Parsimony Methods. Molecular Biology and Evolution 28: 2731-2739.
4. Kumar S., Stecher G., Suleski M., Sanderford M., Sharma S., and Tamura K. (2024). Molecular Evolutionary Genetics Analysis Version 12 for adaptive and green computing. Molecular Biology and Evolution 41:1-9.
Disclaimer: While every effort has been made to ensure the accuracy of the caption, it is provided "as is" without warranty of any kind. Users are advised to thoroughly review the caption before its use for any purpose and report any errors or issues to the authors at www.megasoftware.net. The authors and their employers disclaim any liability for damages, including but not limited to special or …
[truncated: 357 more columns]
