# Supplementary material for: Exploratory Temporal and Evolutionary Insights into the Filoviridae Family Through Multiprotein Phylogeny
Source: Microorganisms. 2025 Oct 17;13(10):2388. doi: 10.3390/microorganisms13102388 (PMC12566026; doi:10.3390/microorganisms13102388)
Supplement: Supplementary file 1 [file microorganisms-13-02388-s001.zip › File S21 VP30 Tree NWK.nwk]

((((((EBOV14Gui,EBOV18DRC,EBOV17DRC,EBOV77DRC,EBOV08DRC,EBOV14DRC,EBOV76DRC,EBOV14Ita,(EBOV01Gab,EBOV03RC)0.7405,EBOV14UK,EBOV20DRC,EBOV07DRC,EBOV95DRC,EBOV21Gui,(EBOV94Gab,EBOV96Gab)0.9321,EBOV14USA,EBOV14Mal)1.0000,(TAIV94CdI,(BDBV07Uga,BDBV12DRC)1.0000)1.0000)0.9900,BOMV16SL,(RESV89Phi,RESV89USA,(RESV08Phi,(RESV92Ita,RESV96USA)0.5369)0.6747)1.0000)0.5150,(SUDV00Uga,SUDV12Uga,SUDV11Uga,(SUDV76Sud,SUDV79Sud,SUDV04Sud)0.7505)1.0000)1.0000,LLOV03Spa)1.0000,(XILV11Chi,TAPV18Bra,(MLAV15Chi,((MARV87Ken,MARV07Uga)1.0000,(((MARV75SA,MARV14Uga)0.5230,MARV9800DRC)0.9900,(((MARV08Net,MARV12Uga)0.8942,MARV67Ger)0.9401,(MARV80Ken,MARV22Gha,(MARV0405Ang,MARV21Gui)0.5788)0.9002)0.8164)0.9940)1.0000)1.0000)0.5050,RABV);
