# Supplementary material for: Exploratory Temporal and Evolutionary Insights into the Filoviridae Family Through Multiprotein Phylogeny
Source: Microorganisms. 2025 Oct 17;13(10):2388. doi: 10.3390/microorganisms13102388 (PMC12566026; doi:10.3390/microorganisms13102388)
Supplement: Supplementary file 1 [file microorganisms-13-02388-s001.zip › File S22 Model Testing VP35.txt]

Table. Maximum Likelihood analysis of substitution models
Model	Parameters	BIC	AICc	lnL	(+I)	(+G)	f(A)	f(R)	f(N)	f(D)	f(C)	f(Q)	f(E)	f(G)	f(H)	f(I)	f(L)	f(K)	f(M)	f(F)	f(P)	f(S)	f(T)	f(W)	f(Y)	f(V)	r(AR)	r(AN)	r(AD)	r(AC)	r(AQ)	r(AE)	r(AG)	r(AH)	r(AI)	r(AL)	r(AK)	r(AM)	r(AF)	r(AP)	r(AS)	r(AT)	r(AW)	r(AY)	r(AV)	r(RA)	r(RN)	r(RD)	r(RC)
LG+G	98	11896.493	11154.813	-5478.733	n/a	2.55	0.079	0.056	0.042	0.053	0.013	0.041	0.072	0.057	0.022	0.062	0.099	0.065	0.023	0.042	0.044	0.061	0.053	0.012	0.034	0.069	0.001	0.001	0.001	0.002	0.002	0.004	0.006	0.000	0.000	0.002	0.002	0.001	0.001	0.003	0.015	0.006	0.000	0.000	0.009	0.002	0.002	0.000	0.000
LG+G+I	99	11904.416	11155.182	-5477.904	0.01	2.53	0.079	0.056	0.042	0.053	0.013	0.041	0.072	0.057	0.022	0.062	0.099	0.065	0.023	0.042	0.044	0.061	0.053	0.012	0.034	0.069	0.001	0.001	0.001	0.002	0.002	0.004	0.006	0.000	0.000	0.002	0.002	0.001	0.001	0.003	0.015	0.006	0.000	0.000	0.009	0.002	0.002	0.000	0.000
WAG+G	98	11926.201	11184.522	-5493.587	n/a	3.03	0.087	0.044	0.039	0.057	0.019	0.037	0.058	0.083	0.024	0.048	0.086	0.062	0.020	0.038	0.046	0.070	0.061	0.014	0.035	0.071	0.001	0.001	0.002	0.001	0.002	0.005	0.006	0.000	0.000	0.002	0.003	0.001	0.000	0.004	0.012	0.007	0.000	0.000	0.008	0.003	0.001	0.000	0.001
JTT+G	98	11928.418	11186.739	-5494.696	n/a	2.66	0.077	0.051	0.043	0.051	0.020	0.041	0.062	0.075	0.023	0.053	0.091	0.060	0.023	0.041	0.051	0.068	0.059	0.014	0.032	0.066	0.001	0.001	0.002	0.001	0.001	0.003	0.007	0.000	0.001	0.001	0.001	0.001	0.000	0.005	0.014	0.014	0.000	0.000	0.010	0.002	0.001	0.000	0.001
WAG+G+I	99	11934.837	11185.603	-5493.114	0.00	3.03	0.087	0.044	0.039	0.057	0.019	0.037	0.058	0.083	0.024	0.048	0.086	0.062	0.020	0.038	0.046	0.070	0.061	0.014	0.035	0.071	0.001	0.001	0.002	0.001	0.002	0.005	0.006	0.000	0.000	0.002	0.003	0.001	0.000	0.004	0.012	0.007	0.000	0.000	0.008	0.003	0.001	0.000	0.001
JTT+G+I	99	11936.367	11187.134	-5493.879	0.01	2.66	0.077	0.051	0.043	0.051	0.020	0.041	0.062	0.075	0.023	0.053	0.091	0.060	0.023	0.041	0.051	0.068	0.059	0.014	0.032	0.066	0.001	0.001	0.002	0.001	0.001	0.003	0.007	0.000	0.001	0.001	0.001	0.001	0.000	0.005	0.014	0.014	0.000	0.000	0.010	0.002	0.001	0.000	0.001
rtREV+G	98	11936.510	11194.831	-5498.742	n/a	2.74	0.065	0.045	0.038	0.042	0.011	0.061	0.061	0.064	0.027	0.068	0.102	0.075	0.015	0.029	0.068	0.049	0.062	0.025	0.032	0.062	0.001	0.001	0.000	0.003	0.001	0.003	0.005	0.000	0.000	0.002	0.002	0.002	0.000	0.004	0.012	0.009	0.000	0.001	0.006	0.001	0.001	0.001	0.001
rtREV+G+I	99	11945.157	11195.923	-5498.274	0.00	2.71	0.065	0.045	0.038	0.042	0.011	0.061	0.061	0.064	0.027	0.068	0.102	0.075	0.015	0.029	0.068	0.049	0.062	0.025	0.032	0.062	0.001	0.001	0.000	0.003	0.001	0.003	0.005	0.000	0.000	0.002	0.002	0.002	0.000	0.004	0.012	0.009	0.000	0.001	0.006	0.001	0.001	0.001	0.001
cpREV+G	98	11955.400	11213.721	-5508.187	n/a	2.91	0.076	0.062	0.041	0.037	0.009	0.038	0.050	0.084	0.025	0.081	0.101	0.050	0.022	0.051	0.043	0.062	0.054	0.018	0.031	0.066	0.001	0.001	0.001	0.001	0.001	0.002	0.006	0.000	0.001	0.002	0.001	0.000	0.000	0.002	0.015	0.007	0.000	0.000	0.006	0.001	0.001	0.000	0.001
cpREV+G+I	99	11964.519	11215.286	-5507.955	0.00	2.91	0.076	0.062	0.041	0.037	0.009	0.038	0.050	0.084	0.025	0.081	0.101	0.050	0.022	0.051	0.043	0.062	0.054	0.018	0.031	0.066	0.001	0.001	0.001	0.001	0.001	0.002	0.006	0.000	0.001	0.002	0.001	0.000	0.000	0.002	0.015	0.007	0.000	0.000	0.006	0.001	0.001	0.000	0.001
LG+G+F	117	11989.263	11104.101	-5434.090	n/a	0.95	0.087	0.044	0.033	0.056	0.018	0.061	0.053	0.057	0.022	0.071	0.089	0.064	0.021	0.027	0.066	0.080	0.069	0.009	0.020	0.052	0.001	0.000	0.001	0.002	0.003	0.003	0.006	0.000	0.001	0.002	0.002	0.001	0.000	0.004	0.019	0.008	0.000	0.000	0.007	0.002	0.001	0.000	0.000
Dayhoff+G	98	12019.763	11278.084	-5540.368	n/a	2.84	0.087	0.041	0.040	0.047	0.034	0.038	0.050	0.089	0.034	0.037	0.085	0.081	0.015	0.040	0.051	0.070	0.059	0.011	0.030	0.065	0.001	0.002	0.003	0.001	0.002	0.005	0.011	0.000	0.001	0.002	0.001	0.001	0.000	0.006	0.014	0.011	0.000	0.000	0.007	0.001	0.001	0.000	0.000
Dayhoff+G+I	99	12029.453	11280.220	-5540.422	0.00	2.85	0.087	0.041	0.040	0.047	0.034	0.038	0.050	0.089	0.034	0.037	0.085	0.081	0.015	0.040	0.051	0.070	0.059	0.011	0.030	0.065	0.001	0.002	0.003	0.001	0.002	0.005	0.011	0.000	0.001	0.002	0.001	0.001	0.000	0.006	0.014	0.011	0.000	0.000	0.007	0.001	0.001	0.000	0.000
LG+G+I+F	118	12048.208	11155.496	-5458.772	0.01	2.50	0.087	0.044	0.033	0.056	0.018	0.061	0.053	0.057	0.022	0.071	0.089	0.064	0.021	0.027	0.066	0.080	0.069	0.009	0.020	0.052	0.001	0.000	0.001	0.002	0.003	0.003	0.006	0.000	0.001	0.002	0.002	0.001	0.000	0.004	0.019	0.008	0.000	0.000	0.007	0.002	0.001	0.000	0.000
WAG+G+F	117	12068.892	11183.729	-5473.904	n/a	2.88	0.087	0.044	0.033	0.056	0.018	0.061	0.053	0.057	0.022	0.071	0.089	0.064	0.021	0.027	0.066	0.080	0.069	0.009	0.020	0.052	0.001	0.001	0.002	0.001	0.003	0.004	0.004	0.000	0.001	0.002	0.003	0.001	0.000	0.005	0.014	0.008	0.000	0.000	0.005	0.003	0.001	0.000	0.000
WAG	97	12069.144	11335.019	-5569.850	n/a	n/a	0.087	0.044	0.039	0.057	0.019	0.037	0.058	0.083	0.024	0.048	0.086	0.062	0.020	0.038	0.046	0.070	0.061	0.014	0.035	0.071	0.001	0.001	0.002	0.001	0.002	0.005	0.006	0.000	0.000	0.002	0.003	0.001	0.000	0.004	0.012	0.007	0.000	0.000	0.008	0.003	0.001	0.000	0.001
WAG+I	98	12069.530	11327.851	-5565.252	0.02	n/a	0.087	0.044	0.039	0.057	0.019	0.037	0.058	0.083	0.024	0.048	0.086	0.062	0.020	0.038	0.046	0.070	0.061	0.014	0.035	0.071	0.001	0.001	0.002	0.001	0.002	0.005	0.006	0.000	0.000	0.002	0.003	0.001	0.000	0.004	0.012	0.007	0.000	0.000	0.008	0.003	0.001	0.000	0.001
rtREV+G+F	117	12072.497	11187.334	-5475.707	n/a	2.63	0.087	0.044	0.033	0.056	0.018	0.061	0.053	0.057	0.022	0.071	0.089	0.064	0.021	0.027	0.066	0.080	0.069	0.009	0.020	0.052	0.001	0.001	0.000	0.004	0.001	0.002	0.004	0.000	0.000	0.002	0.001	0.003	0.000	0.003	0.019	0.009	0.000	0.001	0.005	0.002	0.001	0.001	0.001
WAG+G+I+F	118	12078.067	11185.355	-5473.701	0.00	2.85	0.087	0.044	0.033	0.056	0.018	0.061	0.053	0.057	0.022	0.071	0.089	0.064	0.021	0.027	0.066	0.080	0.069	0.009	0.020	0.052	0.001	0.001	0.002	0.001	0.003	0.004	0.004	0.000	0.001	0.002	0.003	0.001	0.000	0.005	0.014	0.008	0.000	0.000	0.005	0.003	0.001	0.000	0.000
rtREV+G+I+F	118	12080.849	11188.137	-5475.092	0.01	2.61	0.087	0.044	0.033	0.056	0.018	0.061	0.053	0.057	0.022	0.071	0.089	0.064	0.021	0.027	0.066	0.080	0.069	0.009	0.020	0.052	0.001	0.001	0.000	0.004	0.001	0.002	0.004	0.000	0.000	0.002	0.001	0.003	0.000	0.003	0.019	0.009	0.000	0.001	0.005	0.002	0.001	0.001	0.001
JTT+G+F	117	12085.746	11200.583	-5482.332	n/a	2.55	0.087	0.044	0.033	0.056	0.018	0.061	0.053	0.057	0.022	0.071	0.089	0.064	0.021	0.027	0.066	0.080	0.069	0.009	0.020	0.052	0.001	0.001	0.002	0.001	0.002	0.003	0.005	0.000	0.001	0.001	0.001	0.000	0.000	0.007	0.016	0.016	0.000	0.000	0.008	0.002	0.001	0.000	0.001
cpREV+G+F	117	12087.018	11201.855	-5482.968	n/a	2.77	0.087	0.044	0.033	0.056	0.018	0.061	0.053	0.057	0.022	0.071	0.089	0.064	0.021	0.027	0.066	0.080	0.069	0.009	0.020	0.052	0.000	0.001	0.001	0.001	0.001	0.002	0.004	0.000	0.001	0.002	0.001	0.000	0.000	0.003	0.018	0.009	0.000	0.000	0.005	0.001	0.001	0.000	0.001
LG+I	98	12090.694	11349.015	-5575.834	0.02	n/a	0.079	0.056	0.042	0.053	0.013	0.041	0.072	0.057	0.022	0.062	0.099	0.065	0.023	0.042	0.044	0.061	0.053	0.012	0.034	0.069	0.001	0.001	0.001	0.002	0.002	0.004	0.006	0.000	0.000	0.002	0.002	0.001	0.001	0.003	0.015	0.006	0.000	0.000	0.009	0.002	0.002	0.000	0.000
JTT+G+I+F	118	12093.303	11200.591	-5481.319	0.01	2.55	0.087	0.044	0.033	0.056	0.018	0.061	0.053	0.057	0.022	0.071	0.089	0.064	0.021	0.027	0.066	0.080	0.069	0.009	0.020	0.052	0.001	0.001	0.002	0.001	0.002	0.003	0.005	0.000	0.001	0.001	0.001	0.000	0.000	0.007	0.016	0.016	0.000	0.000	0.008	0.002	0.001	0.000	0.001
LG	97	12095.204	11361.079	-5582.880	n/a	n/a	0.079	0.056	0.042	0.053	0.013	0.041	0.072	0.057	0.022	0.062	0.099	0.065	0.023	0.042	0.044	0.061	0.053	0.012	0.034	0.069	0.001	0.001	0.001	0.002	0.002	0.004	0.006	0.000	0.000	0.002	0.002	0.001	0.001	0.003	0.015	0.006	0.000	0.000	0.009	0.002	0.002	0.000	0.000
cpREV+G+I+F	118	12096.600	11203.888	-5482.968	0.00	2.77	0.087	0.044	0.033	0.056	0.018	0.061	0.053	0.057	0.022	0.071	0.089	0.064	0.021	0.027	0.066	0.080	0.069	0.009	0.020	0.052	0.000	0.001	0.001	0.001	0.001	0.002	0.004	0.000	0.001	0.002	0.001	0.000	0.000	0.003	0.018	0.009	0.000	0.000	0.005	0.001	0.001	0.000	0.001
mtREV24+G+F	117	12096.888	11211.725	-5487.903	n/a	0.79	0.087	0.044	0.033	0.056	0.018	0.061	0.053	0.057	0.022	0.071	0.089	0.064	0.021	0.027	0.066	0.080	0.069	0.009	0.020	0.052	0.001	0.000	0.001	0.001	0.000	0.000	0.003	0.000	0.003	0.001	0.000	0.002	0.000	0.002	0.016	0.017	0.000	0.000	0.005	0.001	0.000	0.000	0.001
cpREV	97	12105.216	11371.091	-5587.886	n/a	n/a	0.076	0.062	0.041	0.037	0.009	0.038	0.050	0.084	0.025	0.081	0.101	0.050	0.022	0.051	0.043	0.062	0.054	0.018	0.031	0.066	0.001	0.001	0.001	0.001	0.001	0.002	0.006	0.000	0.001	0.002	0.001	0.000	0.000	0.002	0.015	0.007	0.000	0.000	0.006	0.001	0.001	0.000	0.001
JTT+I	98	12105.671	11363.991	-5583.322	0.02	n/a	0.077	0.051	0.043	0.051	0.020	0.041	0.062	0.075	0.023	0.053	0.091	0.060	0.023	0.041	0.051	0.068	0.059	0.014	0.032	0.066	0.001	0.001	0.002	0.001	0.001	0.003	0.007	0.000	0.001	0.001	0.001	0.001	0.000	0.005	0.014	0.014	0.000	0.000	0.010	0.002	0.001	0.000	0.001
cpREV+I	98	12108.365	11366.686	-5584.669	0.02	n/a	0.076	0.062	0.041	0.037	0.009	0.038	0.050	0.084	0.025	0.081	0.101	0.050	0.022	0.051	0.043	0.062	0.054	0.018	0.031	0.066	0.001	0.001	0.001	0.001	0.001	0.002	0.006	0.000	0.001	0.002	0.001	0.000	0.000	0.002	0.015	0.007	0.000	0.000	0.006	0.001	0.001	0.000	0.001
JTT	97	12110.686	11376.562	-5590.621	n/a	n/a	0.077	0.051	0.043	0.051	0.020	0.041	0.062	0.075	0.023	0.053	0.091	0.060	0.023	0.041	0.051	0.068	0.059	0.014	0.032	0.066	0.001	0.001	0.002	0.001	0.001	0.003	0.007	0.000	0.001	0.001	0.001	0.001	0.000	0.005	0.014	0.014	0.000	0.000	0.010	0.002	0.001	0.000	0.001
rtREV	97	12111.545	11377.421	-5591.050	n/a	n/a	0.065	0.045	0.038	0.042	0.011	0.061	0.061	0.064	0.027	0.068	0.102	0.075	0.015	0.029	0.068	0.049	0.062	0.025	0.032	0.062	0.001	0.001	0.000	0.003	0.001	0.003	0.005	0.000	0.000	0.002	0.002	0.002	0.000	0.004	0.012	0.009	0.000	0.001	0.006	0.001	0.001	0.001	0.001
rtREV+I	98	12112.436	11370.757	-5586.705	0.02	n/a	0.065	0.045	0.038	0.042	0.011	0.061	0.061	0.064	0.027	0.068	0.102	0.075	0.015	0.029	0.068	0.049	0.062	0.025	0.032	0.062	0.001	0.001	0.000	0.003	0.001	0.003	0.005	0.000	0.000	0.002	0.002	0.002	0.000	0.004	0.012	0.009	0.000	0.001	0.006	0.001	0.001	0.001	0.001
Dayhoff+G+F	117	12130.890	11245.728	-5504.904	n/a	2.66	0.087	0.044	0.033	0.056	0.018	0.061	0.053	0.057	0.022	0.071	0.089	0.064	0.021	0.027	0.066	0.080	0.069	0.009	0.020	0.052	0.001	0.002	0.003	0.000	0.003	0.005	0.007	0.000	0.002	0.002	0.001	0.001	0.000	0.008	0.016	0.012	0.000	0.000	0.005	0.001	0.001	0.000	0.000
Dayhoff+G+I+F	118	12140.935	11248.223	-5505.135	0.00	2.66	0.087	0.044	0.033	0.056	0.018	0.061	0.053	0.057	0.022	0.071	0.089	0.064	0.021	0.027	0.066	0.080	0.069	0.009	0.020	0.052	0.001	0.002	0.003	0.000	0.003	0.005	0.007	0.000	0.002	0.002	0.001	0.001	0.000	0.008	0.016	0.012	0.000	0.000	0.005	0.001	0.001	0.000	0.000
mtREV24+G+I+F	118	12169.459	11276.747	-5519.397	0.01	2.29	0.087	0.044	0.033	0.056	0.018	0.061	0.053	0.057	0.022	0.071	0.089	0.064	0.021	0.027	0.066	0.080	0.069	0.009	0.020	0.052	0.001	0.000	0.001	0.001	0.000	0.000	0.003	0.000	0.003	0.001	0.000	0.002	0.000	0.002	0.016	0.017	0.000	0.000	0.005	0.001	0.000	0.000	0.001
Dayhoff+I	98	12182.818	11441.139	-5621.896	0.02	n/a	0.087	0.041	0.040	0.047	0.034	0.038	0.050	0.089	0.034	0.037	0.085	0.081	0.015	0.040	0.051	0.070	0.059	0.011	0.030	0.065	0.001	0.002	0.003	0.001	0.002	0.005	0.011	0.000	0.001	0.002	0.001	0.001	0.000	0.006	0.014	0.011	0.000	0.000	0.007	0.001	0.001	0.000	0.000
Dayhoff	97	12182.909	11448.785	-5626.732	n/a	n/a	0.087	0.041	0.040	0.047	0.034	0.038	0.050	0.089	0.034	0.037	0.085	0.081	0.015	0.040	0.051	0.070	0.059	0.011	0.030	0.065	0.001	0.002	0.003	0.001	0.002	0.005	0.011	0.000	0.001	0.002	0.001	0.001	0.000	0.006	0.014	0.011	0.000	0.000	0.007	0.001	0.001	0.000	0.000
WAG+I+F	117	12224.054	11338.891	-5551.485	0.02	n/a	0.087	0.044	0.033	0.056	0.018	0.061	0.053	0.057	0.022	0.071	0.089	0.064	0.021	0.027	0.066	0.080	0.069	0.009	0.020	0.052	0.001	0.001	0.002	0.001	0.003	0.004	0.004	0.000	0.001	0.002	0.003	0.001	0.000	0.005	0.014	0.008	0.000	0.000	0.005	0.003	0.001	0.000	0.000
WAG+F	116	12224.207	11346.593	-5556.353	n/a	n/a	0.087	0.044	0.033	0.056	0.018	0.061	0.053	0.057	0.022	0.071	0.089	0.064	0.021	0.027	0.066	0.080	0.069	0.009	0.020	0.052	0.001	0.001	0.002	0.001	0.003	0.004	0.004	0.000	0.001	0.002	0.003	0.001	0.000	0.005	0.014	0.008	0.000	0.000	0.005	0.003	0.001	0.000	0.000
LG+I+F	117	12237.029	11351.867	-5557.973	0.02	n/a	0.087	0.044	0.033	0.056	0.018	0.061	0.053	0.057	0.022	0.071	0.089	0.064	0.021	0.027	0.066	0.080	0.069	0.009	0.020	0.052	0.001	0.000	0.001	0.002	0.003	0.003	0.006	0.000	0.001	0.002	0.002	0.001	0.000	0.004	0.019	0.008	0.000	0.000	0.007	0.002	0.001	0.000	0.000
LG+F	116	12241.697	11364.083	-5565.098	n/a	n/a	0.087	0.044	0.033	0.056	0.018	0.061	0.053	0.057	0.022	0.071	0.089	0.064	0.021	0.027	0.066	0.080	0.069	0.009	0.020	0.052	0.001	0.000	0.001	0.002	0.003	0.003	0.006	0.000	0.001	0.002	0.002	0.001	0.000	0.004	0.019	0.008	0.000	0.000	0.007	0.002	0.001	0.000	0.000
cpREV+F	116	12249.122	11371.508	-5568.811	n/a	n/a	0.087	0.044	0.033	0.056	0.018	0.061	0.053	0.057	0.022	0.071	0.089	0.064	0.021	0.027	0.066	0.080	0.069	0.009	0.020	0.052	0.000	0.001	0.001	0.001	0.001	0.002	0.004	0.000	0.001	0.002	0.001	0.000	0.000	0.003	0.018	0.009	0.000	0.000	0.005	0.001	0.001	0.000	0.001
cpREV+I+F	117	12250.301	11365.138	-5564.609	0.02	n/a	0.087	0.044	0.033	0.056	0.018	0.061	0.053	0.057	0.022	0.071	0.089	0.064	0.021	0.027	0.066	0.080	0.069	0.009	0.020	0.052	0.000	0.001	0.001	0.001	0.001	0.002	0.004	0.000	0.001	0.002	0.001	0.000	0.000	0.003	0.018	0.009	0.000	0.000	0.005	0.001	0.001	0.000	0.001
rtREV+I+F	117	12257.182	11372.019	-5568.050	0.02	n/a	0.087	0.044	0.033	0.056	0.018	0.061	0.053	0.057	0.022	0.071	0.089	0.064	0.021	0.027	0.066	0.080	0.069	0.009	0.020	0.052	0.001	0.001	0.000	0.004	0.001	0.002	0.004	0.000	0.000	0.002	0.001	0.003	0.000	0.003	0.019	0.009	0.000	0.001	0.005	0.002	0.001	0.001	0.001
rtREV+F	116	12258.884	11381.270	-5573.692	n/a	n/a	0.087	0.044	0.033	0.056	0.018	0.061	0.053	0.057	0.022	0.071	0.089	0.064	0.021	0.027	0.066	0.080	0.069	0.009	0.020	0.052	0.001	0.001	0.000	0.004	0.001	0.002	0.004	0.000	0.000	0.002	0.001	0.003	0.000	0.003	0.019	0.009	0.000	0.001	0.005	0.002	0.001	0.001	0.001
JTT+I+F	117	12273.413	11388.250	-5576.165	0.02	n/a	0.087	0.044	0.033	0.056	0.018	0.061	0.053	0.057	0.022	0.071	0.089	0.064	0.021	0.027	0.066	0.080	0.069	0.009	0.020	0.052	0.001	0.001	0.002	0.001	0.002	0.003	0.005	0.000	0.001	0.001	0.001	0.000	0.000	0.007	0.016	0.016	0.000	0.000	0.008	0.002	0.001	0.000	0.001
JTT+F	116	12280.061	11402.447	-5584.280	n/a	n/a	0.087	0.044	0.033	0.056	0.018	0.061	0.053	0.057	0.022	0.071	0.089	0.064	0.021	0.027	0.066	0.080	0.069	0.009	0.020	0.052	0.001	0.001	0.002	0.001	0.002	0.003	0.005	0.000	0.001	0.001	0.001	0.000	0.000	0.007	0.016	0.016	0.000	0.000	0.008	0.002	0.001	0.000	0.001
Dayhoff+I+F	117	12309.346	11424.183	-5594.132	0.02	n/a	0.087	0.044	0.033	0.056	0.018	0.061	0.053	0.057	0.022	0.071	0.089	0.064	0.021	0.027	0.066	0.080	0.069	0.009	0.020	0.052	0.001	0.002	0.003	0.000	0.003	0.005	0.007	0.000	0.002	0.002	0.001	0.001	0.000	0.008	0.016	0.012	0.000	0.000	0.005	0.001	0.001	0.000	0.000
Dayhoff+F	116	12313.036	11435.423	-5600.768	n/a	n/a	0.087	0.044	0.033	0.056	0.018	0.061	0.053	0.057	0.022	0.071	0.089	0.064	0.021	0.027	0.066	0.080	0.069	0.009	0.020	0.052	0.001	0.002	0.003	0.000	0.003	0.005	0.007	0.000	0.002	0.002	0.001	0.001	0.000	0.008	0.016	0.012	0.000	0.000	0.005	0.001	0.001	0.000	0.000
mtREV24+I+F	117	12396.765	11511.602	-5637.841	0.02	n/a	0.087	0.044	0.033	0.056	0.018	0.061	0.053	0.057	0.022	0.071	0.089	0.064	0.021	0.027	0.066	0.080	0.069	0.009	0.020	0.052	0.001	0.000	0.001	0.001	0.000	0.000	0.003	0.000	0.003	0.001	0.000	0.002	0.000	0.002	0.016	0.017	0.000	0.000	0.005	0.001	0.000	0.000	0.001
mtREV24+F	116	12399.376	11521.763	-5643.938	n/a	n/a	0.087	0.044	0.033	0.056	0.018	0.061	0.053	0.057	0.022	0.071	0.089	0.064	0.021	0.027	0.066	0.080	0.069	0.009	0.020	0.052	0.001	0.000	0.001	0.001	0.000	0.000	0.003	0.000	0.003	0.001	0.000	0.002	0.000	0.002	0.016	0.017	0.000	0.000	0.005	0.001	0.000	0.000	0.001
mtREV24+G	98	12460.842	11719.163	-5760.908	n/a	2.36	0.072	0.019	0.039	0.019	0.006	0.025	0.024	0.056	0.028	0.087	0.168	0.023	0.053	0.060	0.055	0.072	0.088	0.029	0.033	0.044	0.000	0.001	0.000	0.000	0.000	0.000	0.003	0.000	0.004	0.002	0.000	0.004	0.000	0.001	0.014	0.021	0.000	0.000	0.004	0.001	0.000	0.000	0.000
mtREV24+G+I	99	12469.284	11720.050	-5760.338	0.01	2.38	0.072	0.019	0.039	0.019	0.006	0.025	0.024	0.056	0.028	0.087	0.168	0.023	0.053	0.060	0.055	0.072	0.088	0.029	0.033	0.044	0.000	0.001	0.000	0.000	0.000	0.000	0.003	0.000	0.004	0.002	0.000	0.004	0.000	0.001	0.014	0.021	0.000	0.000	0.004	0.001	0.000	0.000	0.000
mtREV24+I	98	12709.560	11967.881	-5885.267	0.02	n/a	0.072	0.019	0.039	0.019	0.006	0.025	0.024	0.056	0.028	0.087	0.168	0.023	0.053	0.060	0.055	0.072	0.088	0.029	0.033	0.044	0.000	0.001	0.000	0.000	0.000	0.000	0.003	0.000	0.004	0.002	0.000	0.004	0.000	0.001	0.014	0.021	0.000	0.000	0.004	0.001	0.000	0.000	0.000
mtREV24	97	12722.892	11988.767	-5896.723	n/a	n/a	0.072	0.019	0.039	0.019	0.006	0.025	0.024	0.056	0.028	0.087	0.168	0.023	0.053	0.060	0.055	0.072	0.088	0.029	0.033	0.044	0.000	0.001	0.000	0.000	0.000	0.000	0.003	0.000	0.004	0.002	0.000	0.004	0.000	0.001	0.014	0.021	0.000	0.000	0.004	0.001	0.000	0.000	0.000
Poisson+G+F	117	12752.289	11867.126	-5815.603	n/a	2.58	0.087	0.044	0.033	0.056	0.018	0.061	0.053	0.057	0.022	0.071	0.089	0.064	0.021	0.027	0.066	0.080	0.069	0.009	0.020	0.052	0.002	0.002	0.003	0.001	0.003	0.003	0.003	0.001	0.004	0.005	0.003	0.001	0.001	0.003	0.004	0.004	0.000	0.001	0.003	0.005	0.002	0.003	0.001
Poisson+G+I+F	118	12756.072	11863.360	-5812.704	0.02	2.48	0.087	0.044	0.033	0.056	0.018	0.061	0.053	0.057	0.022	0.071	0.089	0.064	0.021	0.027	0.066	0.080	0.069	0.009	0.020	0.052	0.002	0.002	0.003	0.001	0.003	0.003	0.003	0.001	0.004	0.005	0.003	0.001	0.001	0.003	0.004	0.004	0.000	0.001	0.003	0.005	0.002	0.003	0.001
Poisson+I+F	117	12902.972	12017.809	-5890.944	0.03	n/a	0.087	0.044	0.033	0.056	0.018	0.061	0.053	0.057	0.022	0.071	0.089	0.064	0.021	0.027	0.066	0.080	0.069	0.009	0.020	0.052	0.002	0.002	0.003	0.001	0.003	0.003	0.003	0.001	0.004	0.005	0.003	0.001	0.001	0.003	0.004	0.004	0.000	0.001	0.003	0.005	0.002	0.003	0.001
Poisson+F	116	12914.224	12036.611	-5901.362	n/a	n/a	0.087	0.044	0.033	0.056	0.018	0.061	0.053	0.057	0.022	0.071	0.089	0.064	0.021	0.027	0.066	0.080	0.069	0.009	0.020	0.052	0.002	0.002	0.003	0.001	0.003	0.003	0.003	0.001	0.004	0.005	0.003	0.001	0.001	0.003	0.004	0.004	0.000	0.001	0.003	0.005	0.002	0.003	0.001
Poisson+G	98	12941.978	12200.299	-6001.476	n/a	2.82	0.050	0.050	0.050	0.050	0.050	0.050	0.050	0.050	0.050	0.050	0.050	0.050	0.050	0.050	0.050	0.050	0.050	0.050	0.050	0.050	0.003	0.003	0.003	0.003	0.003	0.003	0.003	0.003	0.003	0.003	0.003	0.003	0.003	0.003	0.003	0.003	0.003	0.003	0.003	0.003	0.003	0.003	0.003
Poisson+G+I	99	12946.107	12196.874	-5998.749	0.02	2.74	0.050	0.050	0.050	0.050	0.050	0.050	0.050	0.050	0.050	0.050	0.050	0.050	0.050	0.050	0.050	0.050	0.050	0.050	0.050	0.050	0.003	0.003	0.003	0.003	0.003	0.003	0.003	0.003	0.003	0.003	0.003	0.003	0.003	0.003	0.003	0.003	0.003	0.003	0.003	0.003	0.003	0.003	0.003
Poisson+I	98	13074.392	12332.713	-6067.683	0.03	n/a	0.050	0.050	0.050	0.050	0.050	0.050	0.050	0.050	0.050	0.050	0.050	0.050	0.050	0.050	0.050	0.050	0.050	0.050	0.050	0.050	0.003	0.003	0.003	0.003	0.003	0.003	0.003	0.003	0.003	0.003	0.003	0.003	0.003	0.003	0.003	0.003	0.003	0.003	0.003	0.003	0.003	0.003	0.003
Poisson	97	13086.521	12352.397	-6078.538	n/a	n/a	0.050	0.050	0.050	0.050	0.050	0.050	0.050	0.050	0.050	0.050	0.050	0.050	0.050	0.050	0.050	0.050	0.050	0.050	0.050	0.050	0.003	0.003	0.003	0.003	0.003	0.003	0.003	0.003	0.003	0.003	0.003	0.003	0.003	0.003	0.003	0.003	0.003	0.003	0.003	0.003	0.003	0.003	0.003
NOTE.-- This table presents the goodness of fit for multiple substitution models, including their parameter estimates. The Bayesian Information Criterion (BIC) scores are used to select the optimal model. Each model’s Maximum Likelihood value (lnL), Akaike Information Criterion, corrected (AICc) value, BIC, and the number of parameters are presented (refer to Chapter 8 in [1] for more information…
Abbreviations: LG: Le and Gascuel; JTT: Jones-Taylor-Thornton; rtREV: General Reverse Transcriptase; cpREV: General Reversible Chloroplast; mtREV24: General Reversible Mitochondrial; WAG: Whelan and Goldman.
1. Nei M. and Kumar S. (2000). Molecular Evolution and Phylogenetics. Oxford University Press, New York.
2. Yang Z. (1994) Maximum likelihood phylogenetic estimation from DNA sequences with variable rates over sites: Approximate methods.Journal of Molecular Evolution..39:306-314.
3. Tamura K., Peterson D., Peterson N., Stecher G., Nei M., and Kumar S. (2011). MEGA5: Molecular Evolutionary Genetics Analysis using Maximum Likelihood, Evolutionary Distance, and Maximum Parsimony Methods. Molecular Biology and Evolution 28: 2731-2739.
4. Kumar S., Stecher G., Suleski M., Sanderford M., Sharma S., and Tamura K. (2024). Molecular Evolutionary Genetics Analysis Version 12 for adaptive and green computing. Molecular Biology and Evolution 41:1-9.
Disclaimer: While every effort has been made to ensure the accuracy of the caption, it is provided "as is" without warranty of any kind. Users are advised to thoroughly review the caption before its use for any purpose and report any errors or issues to the authors at www.megasoftware.net. The authors and their employers disclaim any liability for damages, including but not limited to special or …
[truncated: 357 more columns]
