# Supplementary material for: Exploratory Temporal and Evolutionary Insights into the Filoviridae Family Through Multiprotein Phylogeny
Source: Microorganisms. 2025 Oct 17;13(10):2388. doi: 10.3390/microorganisms13102388 (PMC12566026; doi:10.3390/microorganisms13102388)
Supplement: Supplementary file 1 [file microorganisms-13-02388-s001.zip › File S24 VP35 Tree NWK.nwk]

((((((((EBOV03RC,EBOV18DRC,EBOV01Gab,EBOV95DRC,(EBOV76DRC,EBOV77DRC)0.7206,EBOV94Gab,EBOV96Gab,EBOV14DRC,EBOV17DRC,(EBOV14UK,EBOV14Mal,EBOV14Ita,EBOV21Gui,EBOV14Gui,EBOV14USA)0.7066,(EBOV07DRC,EBOV08DRC)0.6287)0.7525,EBOV20DRC)1.0000,(TAIV94CdI,(BDBV07Uga,BDBV12DRC)1.0000)0.8882)0.7764,BOMV16SL)1.0000,((RESV89Phi,RESV89USA)0.7605,(RESV08Phi,RESV92Ita,RESV96USA)0.5768)1.0000,((SUDV79Sud,SUDV04Sud,SUDV76Sud)1.0000,(SUDV00Uga,(SUDV11Uga,SUDV12Uga)0.6307)0.9940)1.0000)1.0000,LLOV03Spa)1.0000,(MLAV15Chi,((MARV87Ken,MARV07Uga)1.0000,(((MARV67Ger,MARV12Uga)0.5329,MARV08Net)0.8723,(MARV80Ken,MARV9800DRC,MARV14Uga,MARV75SA,(MARV0405Ang,MARV21Gui,MARV22Gha)0.6407)0.5729)0.9980)1.0000)1.0000)0.7106,TAPV18Bra,RABV);
