# Supplementary material for: Exploratory Temporal and Evolutionary Insights into the Filoviridae Family Through Multiprotein Phylogeny
Source: Microorganisms. 2025 Oct 17;13(10):2388. doi: 10.3390/microorganisms13102388 (PMC12566026; doi:10.3390/microorganisms13102388)
Supplement: Supplementary file 1 [file microorganisms-13-02388-s001.zip › File S25 Model Testing VP40.txt]

Table. Maximum Likelihood analysis of substitution models
Model	Parameters	BIC	AICc	lnL	(+I)	(+G)	f(A)	f(R)	f(N)	f(D)	f(C)	f(Q)	f(E)	f(G)	f(H)	f(I)	f(L)	f(K)	f(M)	f(F)	f(P)	f(S)	f(T)	f(W)	f(Y)	f(V)	r(AR)	r(AN)	r(AD)	r(AC)	r(AQ)	r(AE)	r(AG)	r(AH)	r(AI)	r(AL)	r(AK)	r(AM)	r(AF)	r(AP)	r(AS)	r(AT)	r(AW)	r(AY)	r(AV)	r(RA)	r(RN)	r(RD)	r(RC)
LG+G	100	9348,536	8622,546	-4210,321	n/a	5,16	0,079	0,056	0,042	0,053	0,013	0,041	0,072	0,057	0,022	0,062	0,099	0,065	0,023	0,042	0,044	0,061	0,053	0,012	0,034	0,069	0,001	0,001	0,001	0,002	0,002	0,004	0,006	0,000	0,000	0,002	0,002	0,001	0,001	0,003	0,015	0,006	0,000	0,000	0,009	0,002	0,002	0,000	0,000
JTT+G	100	9351,718	8625,729	-4211,913	n/a	5,36	0,077	0,051	0,043	0,051	0,020	0,041	0,062	0,075	0,023	0,053	0,091	0,060	0,023	0,041	0,051	0,068	0,059	0,014	0,032	0,066	0,001	0,001	0,002	0,001	0,001	0,003	0,007	0,000	0,001	0,001	0,001	0,001	0,000	0,005	0,014	0,014	0,000	0,000	0,010	0,002	0,001	0,000	0,001
LG+G+I	101	9357,543	8624,313	-4210,185	0,00	5,16	0,079	0,056	0,042	0,053	0,013	0,041	0,072	0,057	0,022	0,062	0,099	0,065	0,023	0,042	0,044	0,061	0,053	0,012	0,034	0,069	0,001	0,001	0,001	0,002	0,002	0,004	0,006	0,000	0,000	0,002	0,002	0,001	0,001	0,003	0,015	0,006	0,000	0,000	0,009	0,002	0,002	0,000	0,000
JTT+G+I	101	9361,308	8628,078	-4212,068	0,00	5,37	0,077	0,051	0,043	0,051	0,020	0,041	0,062	0,075	0,023	0,053	0,091	0,060	0,023	0,041	0,051	0,068	0,059	0,014	0,032	0,066	0,001	0,001	0,002	0,001	0,001	0,003	0,007	0,000	0,001	0,001	0,001	0,001	0,000	0,005	0,014	0,014	0,000	0,000	0,010	0,002	0,001	0,000	0,001
rtREV+G	100	9362,324	8636,334	-4217,215	n/a	5,94	0,065	0,045	0,038	0,042	0,011	0,061	0,061	0,064	0,027	0,068	0,102	0,075	0,015	0,029	0,068	0,049	0,062	0,025	0,032	0,062	0,001	0,001	0,000	0,003	0,001	0,003	0,005	0,000	0,000	0,002	0,002	0,002	0,000	0,004	0,012	0,009	0,000	0,001	0,006	0,001	0,001	0,001	0,001
WAG+G	100	9366,219	8640,230	-4219,163	n/a	6,55	0,087	0,044	0,039	0,057	0,019	0,037	0,058	0,083	0,024	0,048	0,086	0,062	0,020	0,038	0,046	0,070	0,061	0,014	0,035	0,071	0,001	0,001	0,002	0,001	0,002	0,005	0,006	0,000	0,000	0,002	0,003	0,001	0,000	0,004	0,012	0,007	0,000	0,000	0,008	0,003	0,001	0,000	0,001
rtREV+G+I	101	9371,012	8637,782	-4216,920	0,00	5,94	0,065	0,045	0,038	0,042	0,011	0,061	0,061	0,064	0,027	0,068	0,102	0,075	0,015	0,029	0,068	0,049	0,062	0,025	0,032	0,062	0,001	0,001	0,000	0,003	0,001	0,003	0,005	0,000	0,000	0,002	0,002	0,002	0,000	0,004	0,012	0,009	0,000	0,001	0,006	0,001	0,001	0,001	0,001
WAG+G+I	101	9375,343	8642,113	-4219,085	0,00	6,49	0,087	0,044	0,039	0,057	0,019	0,037	0,058	0,083	0,024	0,048	0,086	0,062	0,020	0,038	0,046	0,070	0,061	0,014	0,035	0,071	0,001	0,001	0,002	0,001	0,002	0,005	0,006	0,000	0,000	0,002	0,003	0,001	0,000	0,004	0,012	0,007	0,000	0,000	0,008	0,003	0,001	0,000	0,001
LG	99	9387,875	8669,127	-4234,630	n/a	n/a	0,079	0,056	0,042	0,053	0,013	0,041	0,072	0,057	0,022	0,062	0,099	0,065	0,023	0,042	0,044	0,061	0,053	0,012	0,034	0,069	0,001	0,001	0,001	0,002	0,002	0,004	0,006	0,000	0,000	0,002	0,002	0,001	0,001	0,003	0,015	0,006	0,000	0,000	0,009	0,002	0,002	0,000	0,000
JTT	99	9388,620	8669,872	-4235,003	n/a	n/a	0,077	0,051	0,043	0,051	0,020	0,041	0,062	0,075	0,023	0,053	0,091	0,060	0,023	0,041	0,051	0,068	0,059	0,014	0,032	0,066	0,001	0,001	0,002	0,001	0,001	0,003	0,007	0,000	0,001	0,001	0,001	0,001	0,000	0,005	0,014	0,014	0,000	0,000	0,010	0,002	0,001	0,000	0,001
WAG	99	9390,685	8671,937	-4236,035	n/a	n/a	0,087	0,044	0,039	0,057	0,019	0,037	0,058	0,083	0,024	0,048	0,086	0,062	0,020	0,038	0,046	0,070	0,061	0,014	0,035	0,071	0,001	0,001	0,002	0,001	0,002	0,005	0,006	0,000	0,000	0,002	0,003	0,001	0,000	0,004	0,012	0,007	0,000	0,000	0,008	0,003	0,001	0,000	0,001
rtREV	99	9390,723	8671,975	-4236,054	n/a	n/a	0,065	0,045	0,038	0,042	0,011	0,061	0,061	0,064	0,027	0,068	0,102	0,075	0,015	0,029	0,068	0,049	0,062	0,025	0,032	0,062	0,001	0,001	0,000	0,003	0,001	0,003	0,005	0,000	0,000	0,002	0,002	0,002	0,000	0,004	0,012	0,009	0,000	0,001	0,006	0,001	0,001	0,001	0,001
LG+I	100	9396,879	8670,890	-4234,493	0,00	n/a	0,079	0,056	0,042	0,053	0,013	0,041	0,072	0,057	0,022	0,062	0,099	0,065	0,023	0,042	0,044	0,061	0,053	0,012	0,034	0,069	0,001	0,001	0,001	0,002	0,002	0,004	0,006	0,000	0,000	0,002	0,002	0,001	0,001	0,003	0,015	0,006	0,000	0,000	0,009	0,002	0,002	0,000	0,000
JTT+I	100	9397,899	8671,910	-4235,003	0,00	n/a	0,077	0,051	0,043	0,051	0,020	0,041	0,062	0,075	0,023	0,053	0,091	0,060	0,023	0,041	0,051	0,068	0,059	0,014	0,032	0,066	0,001	0,001	0,002	0,001	0,001	0,003	0,007	0,000	0,001	0,001	0,001	0,001	0,000	0,005	0,014	0,014	0,000	0,000	0,010	0,002	0,001	0,000	0,001
rtREV+I	100	9400,002	8674,012	-4236,054	0,00	n/a	0,065	0,045	0,038	0,042	0,011	0,061	0,061	0,064	0,027	0,068	0,102	0,075	0,015	0,029	0,068	0,049	0,062	0,025	0,032	0,062	0,001	0,001	0,000	0,003	0,001	0,003	0,005	0,000	0,000	0,002	0,002	0,002	0,000	0,004	0,012	0,009	0,000	0,001	0,006	0,001	0,001	0,001	0,001
WAG+I	100	9400,239	8674,250	-4236,173	0,00	n/a	0,087	0,044	0,039	0,057	0,019	0,037	0,058	0,083	0,024	0,048	0,086	0,062	0,020	0,038	0,046	0,070	0,061	0,014	0,035	0,071	0,001	0,001	0,002	0,001	0,002	0,005	0,006	0,000	0,000	0,002	0,003	0,001	0,000	0,004	0,012	0,007	0,000	0,000	0,008	0,003	0,001	0,000	0,001
cpREV+G	100	9414,597	8688,608	-4243,352	n/a	5,76	0,076	0,062	0,041	0,037	0,009	0,038	0,050	0,084	0,025	0,081	0,101	0,050	0,022	0,051	0,043	0,062	0,054	0,018	0,031	0,066	0,001	0,001	0,001	0,001	0,001	0,002	0,006	0,000	0,001	0,002	0,001	0,000	0,000	0,002	0,015	0,007	0,000	0,000	0,006	0,001	0,001	0,000	0,001
Dayhoff+G	100	9414,977	8688,988	-4243,542	n/a	5,05	0,087	0,041	0,040	0,047	0,034	0,038	0,050	0,089	0,034	0,037	0,085	0,081	0,015	0,040	0,051	0,070	0,059	0,011	0,030	0,065	0,001	0,002	0,003	0,001	0,002	0,005	0,011	0,000	0,001	0,002	0,001	0,001	0,000	0,006	0,014	0,011	0,000	0,000	0,007	0,001	0,001	0,000	0,000
cpREV+G+I	101	9424,148	8690,918	-4243,488	0,00	5,76	0,076	0,062	0,041	0,037	0,009	0,038	0,050	0,084	0,025	0,081	0,101	0,050	0,022	0,051	0,043	0,062	0,054	0,018	0,031	0,066	0,001	0,001	0,001	0,001	0,001	0,002	0,006	0,000	0,001	0,002	0,001	0,000	0,000	0,002	0,015	0,007	0,000	0,000	0,006	0,001	0,001	0,000	0,001
Dayhoff+G+I	101	9424,256	8691,026	-4243,542	0,00	5,05	0,087	0,041	0,040	0,047	0,034	0,038	0,050	0,089	0,034	0,037	0,085	0,081	0,015	0,040	0,051	0,070	0,059	0,011	0,030	0,065	0,001	0,002	0,003	0,001	0,002	0,005	0,011	0,000	0,001	0,002	0,001	0,001	0,000	0,006	0,014	0,011	0,000	0,000	0,007	0,001	0,001	0,000	0,000
cpREV	99	9444,162	8725,414	-4262,774	n/a	n/a	0,076	0,062	0,041	0,037	0,009	0,038	0,050	0,084	0,025	0,081	0,101	0,050	0,022	0,051	0,043	0,062	0,054	0,018	0,031	0,066	0,001	0,001	0,001	0,001	0,001	0,002	0,006	0,000	0,001	0,002	0,001	0,000	0,000	0,002	0,015	0,007	0,000	0,000	0,006	0,001	0,001	0,000	0,001
cpREV+I	100	9453,461	8727,472	-4262,784	0,00	n/a	0,076	0,062	0,041	0,037	0,009	0,038	0,050	0,084	0,025	0,081	0,101	0,050	0,022	0,051	0,043	0,062	0,054	0,018	0,031	0,066	0,001	0,001	0,001	0,001	0,001	0,002	0,006	0,000	0,001	0,002	0,001	0,000	0,000	0,002	0,015	0,007	0,000	0,000	0,006	0,001	0,001	0,000	0,001
Dayhoff	99	9458,021	8739,273	-4269,703	n/a	n/a	0,087	0,041	0,040	0,047	0,034	0,038	0,050	0,089	0,034	0,037	0,085	0,081	0,015	0,040	0,051	0,070	0,059	0,011	0,030	0,065	0,001	0,002	0,003	0,001	0,002	0,005	0,011	0,000	0,001	0,002	0,001	0,001	0,000	0,006	0,014	0,011	0,000	0,000	0,007	0,001	0,001	0,000	0,000
Dayhoff+I	100	9467,300	8741,311	-4269,703	0,00	n/a	0,087	0,041	0,040	0,047	0,034	0,038	0,050	0,089	0,034	0,037	0,085	0,081	0,015	0,040	0,051	0,070	0,059	0,011	0,030	0,065	0,001	0,002	0,003	0,001	0,002	0,005	0,011	0,000	0,001	0,002	0,001	0,001	0,000	0,006	0,014	0,011	0,000	0,000	0,007	0,001	0,001	0,000	0,000
LG+G+F	119	9506,201	8642,704	-4201,004	n/a	5,11	0,057	0,037	0,054	0,050	0,005	0,044	0,023	0,065	0,028	0,075	0,117	0,049	0,022	0,036	0,101	0,052	0,085	0,005	0,027	0,068	0,001	0,001	0,001	0,001	0,002	0,001	0,007	0,001	0,001	0,002	0,001	0,001	0,000	0,006	0,013	0,009	0,000	0,000	0,009	0,001	0,002	0,000	0,000
rtREV+G+F	119	9510,524	8647,028	-4203,166	n/a	5,65	0,057	0,037	0,054	0,050	0,005	0,044	0,023	0,065	0,028	0,075	0,117	0,049	0,022	0,036	0,101	0,052	0,085	0,005	0,027	0,068	0,001	0,001	0,000	0,001	0,001	0,001	0,005	0,000	0,000	0,003	0,001	0,003	0,000	0,005	0,013	0,012	0,000	0,001	0,007	0,001	0,001	0,001	0,000
LG+G+I+F	120	9515,479	8644,750	-4201,004	0,00	5,11	0,057	0,037	0,054	0,050	0,005	0,044	0,023	0,065	0,028	0,075	0,117	0,049	0,022	0,036	0,101	0,052	0,085	0,005	0,027	0,068	0,001	0,001	0,001	0,001	0,002	0,001	0,007	0,001	0,001	0,002	0,001	0,001	0,000	0,006	0,013	0,009	0,000	0,000	0,009	0,001	0,002	0,000	0,000
rtREV+G+I+F	120	9520,076	8649,347	-4203,302	0,00	5,65	0,057	0,037	0,054	0,050	0,005	0,044	0,023	0,065	0,028	0,075	0,117	0,049	0,022	0,036	0,101	0,052	0,085	0,005	0,027	0,068	0,001	0,001	0,000	0,001	0,001	0,001	0,005	0,000	0,000	0,003	0,001	0,003	0,000	0,005	0,013	0,012	0,000	0,001	0,007	0,001	0,001	0,001	0,000
WAG+G+F	119	9535,550	8672,054	-4215,679	n/a	6,29	0,057	0,037	0,054	0,050	0,005	0,044	0,023	0,065	0,028	0,075	0,117	0,049	0,022	0,036	0,101	0,052	0,085	0,005	0,027	0,068	0,001	0,001	0,002	0,000	0,002	0,002	0,005	0,000	0,001	0,003	0,002	0,001	0,000	0,008	0,009	0,010	0,000	0,000	0,007	0,002	0,002	0,000	0,000
rtREV+F	118	9542,867	8686,604	-4223,976	n/a	n/a	0,057	0,037	0,054	0,050	0,005	0,044	0,023	0,065	0,028	0,075	0,117	0,049	0,022	0,036	0,101	0,052	0,085	0,005	0,027	0,068	0,001	0,001	0,000	0,001	0,001	0,001	0,005	0,000	0,000	0,003	0,001	0,003	0,000	0,005	0,013	0,012	0,000	0,001	0,007	0,001	0,001	0,001	0,000
WAG+G+I+F	120	9544,829	8674,099	-4215,679	0,00	6,29	0,057	0,037	0,054	0,050	0,005	0,044	0,023	0,065	0,028	0,075	0,117	0,049	0,022	0,036	0,101	0,052	0,085	0,005	0,027	0,068	0,001	0,001	0,002	0,000	0,002	0,002	0,005	0,000	0,001	0,003	0,002	0,001	0,000	0,008	0,009	0,010	0,000	0,000	0,007	0,002	0,002	0,000	0,000
LG+F	118	9545,347	8689,084	-4225,216	n/a	n/a	0,057	0,037	0,054	0,050	0,005	0,044	0,023	0,065	0,028	0,075	0,117	0,049	0,022	0,036	0,101	0,052	0,085	0,005	0,027	0,068	0,001	0,001	0,001	0,001	0,002	0,001	0,007	0,001	0,001	0,002	0,001	0,001	0,000	0,006	0,013	0,009	0,000	0,000	0,009	0,001	0,002	0,000	0,000
rtREV+I+F	119	9552,146	8688,650	-4223,976	0,00	n/a	0,057	0,037	0,054	0,050	0,005	0,044	0,023	0,065	0,028	0,075	0,117	0,049	0,022	0,036	0,101	0,052	0,085	0,005	0,027	0,068	0,001	0,001	0,000	0,001	0,001	0,001	0,005	0,000	0,000	0,003	0,001	0,003	0,000	0,005	0,013	0,012	0,000	0,001	0,007	0,001	0,001	0,001	0,000
LG+I+F	119	9554,626	8691,130	-4225,216	0,00	n/a	0,057	0,037	0,054	0,050	0,005	0,044	0,023	0,065	0,028	0,075	0,117	0,049	0,022	0,036	0,101	0,052	0,085	0,005	0,027	0,068	0,001	0,001	0,001	0,001	0,002	0,001	0,007	0,001	0,001	0,002	0,001	0,001	0,000	0,006	0,013	0,009	0,000	0,000	0,009	0,001	0,002	0,000	0,000
JTT+G+F	119	9557,439	8693,943	-4226,623	n/a	5,11	0,057	0,037	0,054	0,050	0,005	0,044	0,023	0,065	0,028	0,075	0,117	0,049	0,022	0,036	0,101	0,052	0,085	0,005	0,027	0,068	0,001	0,002	0,002	0,000	0,001	0,001	0,006	0,000	0,001	0,002	0,001	0,001	0,000	0,010	0,011	0,020	0,000	0,000	0,010	0,002	0,001	0,000	0,000
WAG+F	118	9561,584	8705,322	-4233,335	n/a	n/a	0,057	0,037	0,054	0,050	0,005	0,044	0,023	0,065	0,028	0,075	0,117	0,049	0,022	0,036	0,101	0,052	0,085	0,005	0,027	0,068	0,001	0,001	0,002	0,000	0,002	0,002	0,005	0,000	0,001	0,003	0,002	0,001	0,000	0,008	0,009	0,010	0,000	0,000	0,007	0,002	0,002	0,000	0,000
JTT+G+I+F	120	9566,079	8695,349	-4226,303	0,00	5,10	0,057	0,037	0,054	0,050	0,005	0,044	0,023	0,065	0,028	0,075	0,117	0,049	0,022	0,036	0,101	0,052	0,085	0,005	0,027	0,068	0,001	0,002	0,002	0,000	0,001	0,001	0,006	0,000	0,001	0,002	0,001	0,001	0,000	0,010	0,011	0,020	0,000	0,000	0,010	0,002	0,001	0,000	0,000
Dayhoff+G+F	119	9569,447	8705,951	-4232,627	n/a	5,11	0,057	0,037	0,054	0,050	0,005	0,044	0,023	0,065	0,028	0,075	0,117	0,049	0,022	0,036	0,101	0,052	0,085	0,005	0,027	0,068	0,000	0,003	0,003	0,000	0,002	0,002	0,008	0,000	0,002	0,002	0,001	0,001	0,000	0,013	0,011	0,016	0,000	0,000	0,007	0,001	0,001	0,000	0,000
WAG+I+F	119	9571,460	8707,964	-4233,633	0,00	n/a	0,057	0,037	0,054	0,050	0,005	0,044	0,023	0,065	0,028	0,075	0,117	0,049	0,022	0,036	0,101	0,052	0,085	0,005	0,027	0,068	0,001	0,001	0,002	0,000	0,002	0,002	0,005	0,000	0,001	0,003	0,002	0,001	0,000	0,008	0,009	0,010	0,000	0,000	0,007	0,002	0,002	0,000	0,000
cpREV+G+F	119	9574,451	8710,955	-4235,129	n/a	5,58	0,057	0,037	0,054	0,050	0,005	0,044	0,023	0,065	0,028	0,075	0,117	0,049	0,022	0,036	0,101	0,052	0,085	0,005	0,027	0,068	0,000	0,001	0,001	0,000	0,001	0,001	0,004	0,000	0,001	0,002	0,001	0,000	0,000	0,005	0,013	0,011	0,000	0,000	0,007	0,001	0,002	0,000	0,000
Dayhoff+G+I+F	120	9578,726	8707,997	-4232,627	0,00	5,11	0,057	0,037	0,054	0,050	0,005	0,044	0,023	0,065	0,028	0,075	0,117	0,049	0,022	0,036	0,101	0,052	0,085	0,005	0,027	0,068	0,000	0,003	0,003	0,000	0,002	0,002	0,008	0,000	0,002	0,002	0,001	0,001	0,000	0,013	0,011	0,016	0,000	0,000	0,007	0,001	0,001	0,000	0,000
cpREV+G+I+F	120	9584,095	8713,366	-4235,312	0,00	5,59	0,057	0,037	0,054	0,050	0,005	0,044	0,023	0,065	0,028	0,075	0,117	0,049	0,022	0,036	0,101	0,052	0,085	0,005	0,027	0,068	0,000	0,001	0,001	0,000	0,001	0,001	0,004	0,000	0,001	0,002	0,001	0,000	0,000	0,005	0,013	0,011	0,000	0,000	0,007	0,001	0,002	0,000	0,000
JTT+F	118	9598,012	8741,750	-4251,549	n/a	n/a	0,057	0,037	0,054	0,050	0,005	0,044	0,023	0,065	0,028	0,075	0,117	0,049	0,022	0,036	0,101	0,052	0,085	0,005	0,027	0,068	0,001	0,002	0,002	0,000	0,001	0,001	0,006	0,000	0,001	0,002	0,001	0,001	0,000	0,010	0,011	0,020	0,000	0,000	0,010	0,002	0,001	0,000	0,000
cpREV+F	118	9606,324	8750,062	-4255,705	n/a	n/a	0,057	0,037	0,054	0,050	0,005	0,044	0,023	0,065	0,028	0,075	0,117	0,049	0,022	0,036	0,101	0,052	0,085	0,005	0,027	0,068	0,000	0,001	0,001	0,000	0,001	0,001	0,004	0,000	0,001	0,002	0,001	0,000	0,000	0,005	0,013	0,011	0,000	0,000	0,007	0,001	0,002	0,000	0,000
JTT+I+F	119	9607,302	8743,806	-4251,554	0,00	n/a	0,057	0,037	0,054	0,050	0,005	0,044	0,023	0,065	0,028	0,075	0,117	0,049	0,022	0,036	0,101	0,052	0,085	0,005	0,027	0,068	0,001	0,002	0,002	0,000	0,001	0,001	0,006	0,000	0,001	0,002	0,001	0,001	0,000	0,010	0,011	0,020	0,000	0,000	0,010	0,002	0,001	0,000	0,000
Dayhoff+F	118	9608,163	8751,900	-4256,624	n/a	n/a	0,057	0,037	0,054	0,050	0,005	0,044	0,023	0,065	0,028	0,075	0,117	0,049	0,022	0,036	0,101	0,052	0,085	0,005	0,027	0,068	0,000	0,003	0,003	0,000	0,002	0,002	0,008	0,000	0,002	0,002	0,001	0,001	0,000	0,013	0,011	0,016	0,000	0,000	0,007	0,001	0,001	0,000	0,000
mtREV24+G	100	9609,447	8883,458	-4340,777	n/a	3,66	0,072	0,019	0,039	0,019	0,006	0,025	0,024	0,056	0,028	0,087	0,168	0,023	0,053	0,060	0,055	0,072	0,088	0,029	0,033	0,044	0,000	0,001	0,000	0,000	0,000	0,000	0,003	0,000	0,004	0,002	0,000	0,004	0,000	0,001	0,014	0,021	0,000	0,000	0,004	0,001	0,000	0,000	0,000
cpREV+I+F	119	9615,553	8752,057	-4255,680	0,00	n/a	0,057	0,037	0,054	0,050	0,005	0,044	0,023	0,065	0,028	0,075	0,117	0,049	0,022	0,036	0,101	0,052	0,085	0,005	0,027	0,068	0,000	0,001	0,001	0,000	0,001	0,001	0,004	0,000	0,001	0,002	0,001	0,000	0,000	0,005	0,013	0,011	0,000	0,000	0,007	0,001	0,002	0,000	0,000
Dayhoff+I+F	119	9617,442	8753,946	-4256,624	0,00	n/a	0,057	0,037	0,054	0,050	0,005	0,044	0,023	0,065	0,028	0,075	0,117	0,049	0,022	0,036	0,101	0,052	0,085	0,005	0,027	0,068	0,000	0,003	0,003	0,000	0,002	0,002	0,008	0,000	0,002	0,002	0,001	0,001	0,000	0,013	0,011	0,016	0,000	0,000	0,007	0,001	0,001	0,000	0,000
mtREV24+G+I	101	9618,726	8885,496	-4340,777	0,00	3,66	0,072	0,019	0,039	0,019	0,006	0,025	0,024	0,056	0,028	0,087	0,168	0,023	0,053	0,060	0,055	0,072	0,088	0,029	0,033	0,044	0,000	0,001	0,000	0,000	0,000	0,000	0,003	0,000	0,004	0,002	0,000	0,004	0,000	0,001	0,014	0,021	0,000	0,000	0,004	0,001	0,000	0,000	0,000
mtREV24+G+F	119	9624,554	8761,058	-4260,181	n/a	3,97	0,057	0,037	0,054	0,050	0,005	0,044	0,023	0,065	0,028	0,075	0,117	0,049	0,022	0,036	0,101	0,052	0,085	0,005	0,027	0,068	0,000	0,001	0,000	0,000	0,000	0,000	0,004	0,000	0,004	0,002	0,000	0,002	0,000	0,003	0,010	0,021	0,000	0,000	0,007	0,001	0,000	0,000	0,000
mtREV24+G+I+F	120	9633,569	8762,840	-4260,049	0,00	3,97	0,057	0,037	0,054	0,050	0,005	0,044	0,023	0,065	0,028	0,075	0,117	0,049	0,022	0,036	0,101	0,052	0,085	0,005	0,027	0,068	0,000	0,001	0,000	0,000	0,000	0,000	0,004	0,000	0,004	0,002	0,000	0,002	0,000	0,003	0,010	0,021	0,000	0,000	0,007	0,001	0,000	0,000	0,000
mtREV24	99	9683,994	8965,246	-4382,690	n/a	n/a	0,072	0,019	0,039	0,019	0,006	0,025	0,024	0,056	0,028	0,087	0,168	0,023	0,053	0,060	0,055	0,072	0,088	0,029	0,033	0,044	0,000	0,001	0,000	0,000	0,000	0,000	0,003	0,000	0,004	0,002	0,000	0,004	0,000	0,001	0,014	0,021	0,000	0,000	0,004	0,001	0,000	0,000	0,000
mtREV24+F	118	9685,255	8828,992	-4295,170	n/a	n/a	0,057	0,037	0,054	0,050	0,005	0,044	0,023	0,065	0,028	0,075	0,117	0,049	0,022	0,036	0,101	0,052	0,085	0,005	0,027	0,068	0,000	0,001	0,000	0,000	0,000	0,000	0,004	0,000	0,004	0,002	0,000	0,002	0,000	0,003	0,010	0,021	0,000	0,000	0,007	0,001	0,000	0,000	0,000
mtREV24+I	100	9693,273	8967,284	-4382,690	0,00	n/a	0,072	0,019	0,039	0,019	0,006	0,025	0,024	0,056	0,028	0,087	0,168	0,023	0,053	0,060	0,055	0,072	0,088	0,029	0,033	0,044	0,000	0,001	0,000	0,000	0,000	0,000	0,003	0,000	0,004	0,002	0,000	0,004	0,000	0,001	0,014	0,021	0,000	0,000	0,004	0,001	0,000	0,000	0,000
mtREV24+I+F	119	9694,533	8831,037	-4295,170	0,00	n/a	0,057	0,037	0,054	0,050	0,005	0,044	0,023	0,065	0,028	0,075	0,117	0,049	0,022	0,036	0,101	0,052	0,085	0,005	0,027	0,068	0,000	0,001	0,000	0,000	0,000	0,000	0,004	0,000	0,004	0,002	0,000	0,002	0,000	0,003	0,010	0,021	0,000	0,000	0,007	0,001	0,000	0,000	0,000
Poisson+G+F	119	10073,869	9210,373	-4484,838	n/a	6,56	0,057	0,037	0,054	0,050	0,005	0,044	0,023	0,065	0,028	0,075	0,117	0,049	0,022	0,036	0,101	0,052	0,085	0,005	0,027	0,068	0,002	0,003	0,003	0,000	0,002	0,001	0,003	0,001	0,004	0,006	0,003	0,001	0,002	0,005	0,003	0,004	0,000	0,001	0,004	0,003	0,003	0,003	0,000
Poisson+G	100	10078,044	9352,054	-4575,075	n/a	7,26	0,050	0,050	0,050	0,050	0,050	0,050	0,050	0,050	0,050	0,050	0,050	0,050	0,050	0,050	0,050	0,050	0,050	0,050	0,050	0,050	0,003	0,003	0,003	0,003	0,003	0,003	0,003	0,003	0,003	0,003	0,003	0,003	0,003	0,003	0,003	0,003	0,003	0,003	0,003	0,003	0,003	0,003	0,003
Poisson+G+I+F	120	10082,667	9211,938	-4484,598	0,00	6,56	0,057	0,037	0,054	0,050	0,005	0,044	0,023	0,065	0,028	0,075	0,117	0,049	0,022	0,036	0,101	0,052	0,085	0,005	0,027	0,068	0,002	0,003	0,003	0,000	0,002	0,001	0,003	0,001	0,004	0,006	0,003	0,001	0,002	0,005	0,003	0,004	0,000	0,001	0,004	0,003	0,003	0,003	0,000
Poisson+G+I	101	10087,322	9354,093	-4575,075	0,00	7,26	0,050	0,050	0,050	0,050	0,050	0,050	0,050	0,050	0,050	0,050	0,050	0,050	0,050	0,050	0,050	0,050	0,050	0,050	0,050	0,050	0,003	0,003	0,003	0,003	0,003	0,003	0,003	0,003	0,003	0,003	0,003	0,003	0,003	0,003	0,003	0,003	0,003	0,003	0,003	0,003	0,003	0,003	0,003
Poisson+F	118	10093,948	9237,686	-4499,517	n/a	n/a	0,057	0,037	0,054	0,050	0,005	0,044	0,023	0,065	0,028	0,075	0,117	0,049	0,022	0,036	0,101	0,052	0,085	0,005	0,027	0,068	0,002	0,003	0,003	0,000	0,002	0,001	0,003	0,001	0,004	0,006	0,003	0,001	0,002	0,005	0,003	0,004	0,000	0,001	0,004	0,003	0,003	0,003	0,000
Poisson	99	10096,685	9377,937	-4589,035	n/a	n/a	0,050	0,050	0,050	0,050	0,050	0,050	0,050	0,050	0,050	0,050	0,050	0,050	0,050	0,050	0,050	0,050	0,050	0,050	0,050	0,050	0,003	0,003	0,003	0,003	0,003	0,003	0,003	0,003	0,003	0,003	0,003	0,003	0,003	0,003	0,003	0,003	0,003	0,003	0,003	0,003	0,003	0,003	0,003
Poisson+I+F	119	10103,227	9239,731	-4499,517	0,00	n/a	0,057	0,037	0,054	0,050	0,005	0,044	0,023	0,065	0,028	0,075	0,117	0,049	0,022	0,036	0,101	0,052	0,085	0,005	0,027	0,068	0,002	0,003	0,003	0,000	0,002	0,001	0,003	0,001	0,004	0,006	0,003	0,001	0,002	0,005	0,003	0,004	0,000	0,001	0,004	0,003	0,003	0,003	0,000
Poisson+I	100	10105,964	9379,975	-4589,035	0,00	n/a	0,050	0,050	0,050	0,050	0,050	0,050	0,050	0,050	0,050	0,050	0,050	0,050	0,050	0,050	0,050	0,050	0,050	0,050	0,050	0,050	0,003	0,003	0,003	0,003	0,003	0,003	0,003	0,003	0,003	0,003	0,003	0,003	0,003	0,003	0,003	0,003	0,003	0,003	0,003	0,003	0,003	0,003	0,003
NOTE.-- This table presents the goodness of fit for multiple substitution models, including their parameter estimates. The Bayesian Information Criterion (BIC) scores are used to select the optimal model. Each model’s Maximum Likelihood value (lnL), Akaike Information Criterion, corrected (AICc) value, BIC, and the number of parameters are presented (refer to Chapter 8 in [1] for more information…
Abbreviations: LG: Le and Gascuel; JTT: Jones-Taylor-Thornton; rtREV: General Reverse Transcriptase; cpREV: General Reversible Chloroplast; mtREV24: General Reversible Mitochondrial; WAG: Whelan and Goldman.
1. Nei M. and Kumar S. (2000). Molecular Evolution and Phylogenetics. Oxford University Press, New York.
2. Yang Z. (1994) Maximum likelihood phylogenetic estimation from DNA sequences with variable rates over sites: Approximate methods.Journal of Molecular Evolution..39:306-314.
3. Tamura K., Peterson D., Peterson N., Stecher G., Nei M., and Kumar S. (2011). MEGA5: Molecular Evolutionary Genetics Analysis using Maximum Likelihood, Evolutionary Distance, and Maximum Parsimony Methods. Molecular Biology and Evolution 28: 2731-2739.
4. Kumar S., Stecher G., Suleski M., Sanderford M., Sharma S., and Tamura K. (2024). Molecular Evolutionary Genetics Analysis Version 12 for adaptive and green computing. Molecular Biology and Evolution 41:1-9.
Disclaimer: While every effort has been made to ensure the accuracy of the caption, it is provided "as is" without warranty of any kind. Users are advised to thoroughly review the caption before its use for any purpose and report any errors or issues to the authors at www.megasoftware.net. The authors and their employers disclaim any liability for damages, including but not limited to special or …
[truncated: 357 more columns]
