# Supplementary material for: Exploratory Temporal and Evolutionary Insights into the Filoviridae Family Through Multiprotein Phylogeny
Source: Microorganisms. 2025 Oct 17;13(10):2388. doi: 10.3390/microorganisms13102388 (PMC12566026; doi:10.3390/microorganisms13102388)
Supplement: Supplementary file 1 [file microorganisms-13-02388-s001.zip › File S27 VP40 Tree NWK.nwk]

(((((EBOV14DRC,EBOV14Mal,EBOV14Gui,EBOV18DRC,EBOV03RC,EBOV14Ita,EBOV96Gab,EBOV14UK,EBOV95DRC,EBOV76DRC,EBOV01Gab,EBOV14USA,EBOV21Gui,EBOV77DRC,(EBOV07DRC,EBOV08DRC)0.6687,EBOV94Gab,(EBOV17DRC,EBOV20DRC)0.6048)1.0000,(TAIV94CdI,(BDBV07Uga,BDBV12DRC)1.0000)0.9701)0.8882,(SUDV11Uga,(SUDV00Uga,SUDV12Uga,SUDV76Sud,SUDV79Sud,SUDV04Sud)0.5549)1.0000,BOMV16SL,(RESV96USA,(RESV08Phi,(RESV92Ita,RESV89Phi,RESV89USA)0.7325)0.6786)1.0000)1.0000,LLOV03Spa)1.0000,(MLAV15Chi,(MARV67Ger,(MARV21Gui,(MARV87Ken,MARV07Uga)0.7725,MARV22Gha,MARV80Ken,((MARV75SA,MARV14Uga)0.5569,MARV9800DRC)0.5788,MARV12Uga,MARV0405Ang,MARV08Net)0.6168)1.0000)1.0000,(TAPV18Bra,XILV11Chi)0.7246,RABV);
