# Supplementary material for: Exploratory Temporal and Evolutionary Insights into the Filoviridae Family Through Multiprotein Phylogeny
Source: Microorganisms. 2025 Oct 17;13(10):2388. doi: 10.3390/microorganisms13102388 (PMC12566026; doi:10.3390/microorganisms13102388)
Supplement: Supplementary file 1 [file microorganisms-13-02388-s001.zip › Table S1 Experimental phases.xlsx]

## Sheet: Proteome
Sequence ID	Strain ID	Abbreviation/Species	Location	Year of Identification	Number of Human Cases	Number of Human Deaths	Case Fatality	Bootstrap I	Cluster/Singleton	Bootstrap II	Approximate Temporal Analysis
GQ433352.1	MARV67Ger	MARV	Germany	1967	31	7	23	74	MARV1967	72	66 = 1959 CE
AY358025.2	MARV75SA	MARV	South Africa	1975	3	1	33	100	MARV1975	100	115 = 1910 CE
MH121162.1	SUDV76Sud	SUDV	Sudan	1976	284	151	53	94	SUDV1976	100	104 = 1921 CE
KM655246.1	EBOV76DRC	EBOV	Democratic Republic of the Congo	1976	318	280	88	100	EBOV1976	88	49 = 1976 CE
KC242791.1	EBOV77DRC	EBOV	Democratic Republic of the Congo	1977	1	1	100	100	EBOV1976	88	49 = 1976 CE
KC242783.2	SUDV79Sud	SUDV	Sudan	1979	34	22	65	100	SUDV1976	100	104 = 1921 CE
NC_001608.3	MARV80Ken	MARV	Kenya	1980	2	1	50	72	MARV1967	72	66 = 1959 CE
NC_024781.1	MARV87Ken	MARV	Kenya	1987	1	1	100	100	MARV1987	100	252 = 1773 CE
NC_004161.1	RESV89Phi	RESV	Philippines	1989	3	0	0	100	RESV1989	100	36 = 1989 CE
KY798006.1	RESV89USA	RESV	United States of America	1989	4	0	0	100	RESV1989	100	36 = 1989 CE
KY798007.1	RESV92Ita	RESV	Italy	1992	0	0	0	76	RESV1992	90	36 = 1989 CE
NC_014372.1	TAIV94CdI	TAIV	Cote d'Ivore	1994	1	0	0	100	TAIV/BDBV	100	913 = 1112 CE
KC242792.1	EBOV94Gab	EBOV	Gabon	1994	51	31	61	100	EBOV1994	96	49 = 1976 CE
MT583341.1	EBOV95DRC	EBOV	Democratic Republic of the Congo	1995	315	254	81	96	EBOV1994	96	49 = 1976 CE
KY798009.1	RESV96USA	RESV	United States of America	1996	0	0	0	91	RESV1992	90	36 = 1989 CE
KC242793.1	EBOV96Gab	EBOV	Gabon	1996	91	66	72	100	EBOV1994	96	49 = 1976 CE
JX458825.1	MARV9800DRC	MARV	Democratic Republic of the Congo	1998-2000	154	128	83	92	MARV1975	100	115 = 1910 CE
MT583345.1	SUDV00Uga	SUDV	Uganda	2000	425	224	53	100	SUDV2000	100	104 = 1921 CE
KY471124.1	EBOV01Gab	EBOV	Gabon	2001	65	53	81	97	EBOV2001	85	44 = 1981 CE
KF113528.1	EBOV03RC	EBOV	Republic of The Congo	2003	178	157	88	97	EBOV2001	85	44 = 1981 CE
KR063674.1	MARV0405Ang	MARV	Angola	2004-2005	252	227	90	100	MARV2004	100	66 = 1959 CE
MT583347.1	SUDV04Sud	SUDV	Sudan	2004	17	7	41	94	SUDV1976	100	104 = 1921 CE
FJ750953.1	MARV07Uga	MARV	Uganda	2007	4	1	25	100	MARV1987	100	252 = 1773 CE
NC_014373.1	BDBV07Uga	BDBV	Uganda	2007	131	42	32	100	TAIV/BDBV	100	913 = 1112 CE
KC242784.1	EBOV07DRC	EBOV	Democratic Republic of the Congo	2007	264	187	71	92	EBOV2001	85	44 = 1981 CE
JN408064.1	MARV08Net	MARV	Netherlands	2008	1	1	100	74	MARV1967	72	66 = 1959 CE
HQ613402.1	EBOV08DRC	EBOV	Democratic Republic of the Congo	2008	32	15	47	92	EBOV2001	85	44 = 1981 CE
KY798010.1	RESV08Phi	RESV	Philippines	2008	6	0	0	76	RESV1992	90	36 = 1989 CE
JN638998.1	SUDV11Uga	SUDV	Uganda	2011	1	1	100	89	SUDV2000	100	104 = 1921 CE
KC545387.1	MARV12Uga	MARV	Uganda	2012	15	4	27	100	MARV1967	72	66 = 1959 CE
KC545389.1	SUDV12Uga	SUDV	Uganda	2012	17	7	41	89	SUDV2000	100	104 = 1921 CE
KC545393.1	BDBV12DRC	BDBV	Democratic Republic of the Congo	2012	38	13	34	100	TAIV/BDBV	100	913 = 1112 CE
KP985768.1	MARV14Uga	MARV	Uganda	2014	1	1	100	92	MARV1975	96	115 = 1910 CE
KM519951.1	EBOV14DRC	EBOV	Democratic Republic of the Congo	2014	69	49	71	99	EBOV1994	100	49 = 1976 CE
KT765130.1	EBOV14Gui	EBOV	Guinea	2014	28610	11308	39	100	EBOV2014	100	44 = 1981 CE
KP701371.1	EBOV14Ita	EBOV	Italy	2014	1	0	0	85	EBOV2014	100	44 = 1981 CE
KP260800.1	EBOV14Mal	EBOV	Mali	2014	8	6	75	72	EBOV2014	100	44 = 1981 CE
KP184503.1	EBOV14UK	EBOV	United Kingdom	2014	1	0	0	72	EBOV2014	100	44 = 1981 CE
KP240934.1	EBOV14USA	EBOV	United States of America	2014	4	1	25	97	EBOV2014	100	44 = 1981 CE
MH481611.2	EBOV17DRC	EBOV	Democratic Republic of the Congo	2017	8	4	50	89	EBOV1976	88	49 = 1976 CE
MH733477.1	EBOV18DRC	EBOV	Democratic Republic of the Congo	2018	3524	2320	66	99	EBOV1994	96	49 = 1976 CE
OQ348596.1	EBOV20DRC	EBOV	Democratic Republic of the Congo	2020	130	55	42	100	EBOV2020	100	88 = 1937 CE
OL702894.1	MARV21Gui	MARV	Guinea	2021	1	1	100	100	MARV2004	100	66 = 1959 CE
MZ605320.1	EBOV21Gui	EBOV	Guinea	2021	23	12	52	72	EBOV2014	100	44 = 1981 CE
OQ672471.1	MARV22Gha	MARV	Ghana	2022	3	2	67	100	MARV2004	100	66 = 1959 CE
NC_016144.1	LLOV03Spa	LLOV	Spain	2003	0	0	0	100	LLOV	100	5458 = 3433 BCE
NC_055510.1	MLAV15Chi	MLAV	China	2015	0	0	0	100	MLAV	100	3594 = 1569 BCE
NC_039345.1	BOMV16SL	BOMV	Sierra Leone	2016	0	0	0	100	BOMV	99	1256 = 769 CE
NC_076535.1	TAPV18Bra	TAPV	Brazil	2018	0	0	0	100	TAPV	92	10 MYA
NC_076735.1	OBLV17Swi	OBLV	Switzerland	2017	0	0	0	100	FishFilo	100	32 MYA
NC_076916.1	KANV16Swi	KANV	Switzerland	2016	0	0	0	100	FishFilo	100	32 MYA
NC_055175.1	XILV11Chi	XILV	China	2011	0	0	0	100	XILV	100	11 MYA
NC_076734.1	FIWV17Swi	FIWV	Switzerland	2017	0	0	0	100	FishFilo	100	32 MYA
NC_055176.1	HUJV11Chi	HUJV	China	2011	0	0	0	100	FishFilo	100	32 MYA

## Sheet: GP
Sequence ID	Strain ID	Abbreviation/Species	Location	Year of Identification	Number of Human Cases	Number of Human Deaths	Case Fatality	Bootstrap I	Cluster/Singleton	Bootstrap II
GQ433352.1	MARV67Ger	MARV	Germany	1967	31	7	23	53	MARV1967	53
AY358025.2	MARV75SA	MARV	South Africa	1975	3	1	33	66	MARV1975	65
MH121162.1	SUDV76Sud	SUDV	Sudan	1976	284	151	53	57	SUDV	89
KM655246.1	EBOV76DRC	EBOV	Democratic Republic of the Congo	1976	318	280	88	62	EBOV1976	62
KC242791.1	EBOV77DRC	EBOV	Democratic Republic of the Congo	1977	1	1	100	62	EBOV1976	62
KC242783.2	SUDV79Sud	SUDV	Sudan	1979	34	22	65	50	SUDV	89
NC_001608.3	MARV80Ken	MARV	Kenya	1980	2	1	50	53	MARV1967	53
NC_024781.1	MARV87Ken	MARV	Kenya	1987	1	1	100	98	MARV1987	97
NC_004161.1	RESV89Phi	RESV	Philippines	1989	3	0	0	55	RESV	98
KY798006.1	RESV89USA	RESV	United States of America	1989	4	0	0	55	RESV	98
KY798007.1	RESV92Ita	RESV	Italy	1992	0	0	0	50	RESV	98
NC_014372.1	TAIV94CdI	TAIV	Cote d'Ivore	1994	1	0	0	88	TAIV/BDBV	88
KC242792.1	EBOV94Gab	EBOV	Gabon	1994	51	31	61	52	EBOV1994	52
MT583341.1	EBOV95DRC	EBOV	Democratic Republic of the Congo	1995	315	254	81	52	EBOV1994	52
KY798009.1	RESV96USA	RESV	United States of America	1996	0	0	0	50	RESV	98
KC242793.1	EBOV96Gab	EBOV	Gabon	1996	91	66	72	52	EBOV1994	52
JX458825.1	MARV9800DRC	MARV	Democratic Republic of the Congo	1998-2000	154	128	83	66	MARV1975	65
MT583345.1	SUDV00Uga	SUDV	Uganda	2000	425	224	53	89	SUDV	89
KY471124.1	EBOV01Gab	EBOV	Gabon	2001	65	53	81	66	EBOV2001	66
KF113528.1	EBOV03RC	EBOV	Republic of The Congo	2003	178	157	88	97	EBOV2001	66
KR063674.1	MARV0405Ang	MARV	Angola	2004-2005	252	227	90	74	MARV1967	53
MT583347.1	SUDV04Sud	SUDV	Sudan	2004	17	7	41	50	SUDV	89
FJ750953.1	MARV07Uga	MARV	Uganda	2007	4	1	25	98	MARV1987	97
NC_014373.1	BDBV07Uga	BDBV	Uganda	2007	131	42	32	98	TAIV/BDBV	88
KC242784.1	EBOV07DRC	EBOV	Democratic Republic of the Congo	2007	264	187	71	52	EBOV2001	66
JN408064.1	MARV08Net	MARV	Netherlands	2008	1	1	100	53	MARV1967	53
HQ613402.1	EBOV08DRC	EBOV	Democratic Republic of the Congo	2008	32	15	47	97	EBOV2001	66
KY798010.1	RESV08Phi	RESV	Philippines	2008	6	0	0	98	RESV	98
JN638998.1	SUDV11Uga	SUDV	Uganda	2011	1	1	100	89	SUDV	89
KC545387.1	MARV12Uga	MARV	Uganda	2012	15	4	27	53	MARV1967	53
KC545389.1	SUDV12Uga	SUDV	Uganda	2012	17	7	41	89	SUDV	89
KC545393.1	BDBV12DRC	BDBV	Democratic Republic of the Congo	2012	38	13	34	98	TAIV/BDBV	88
KP985768.1	MARV14Uga	MARV	Uganda	2014	1	1	100	66	MARV1975	65
KM519951.1	EBOV14DRC	EBOV	Democratic Republic of the Congo	2014	69	49	71	66	EBOV1994	52
KT765130.1	EBOV14Gui	EBOV	Guinea	2014	28610	11308	39	65	EBOV2001	66
KP701371.1	EBOV14Ita	EBOV	Italy	2014	1	0	0	65	EBOV2001	66
KP260800.1	EBOV14Mal	EBOV	Mali	2014	8	6	75	65	EBOV2001	66
KP184503.1	EBOV14UK	EBOV	United Kingdom	2014	1	0	0	52	EBOV2001	66
KP240934.1	EBOV14USA	EBOV	United States of America	2014	4	1	25	65	EBOV2001	66
MH481611.2	EBOV17DRC	EBOV	Democratic Republic of the Congo	2017	8	4	50	52	EBOV1976	52
MH733477.1	EBOV18DRC	EBOV	Democratic Republic of the Congo	2018	3524	2320	66	52	EBOV1994	52
OQ348596.1	EBOV20DRC	EBOV	Democratic Republic of the Congo	2020	130	55	42	52	EBOV1976	52
OL702894.1	MARV21Gui	MARV	Guinea	2021	1	1	100	82	MARV1967	53
MZ605320.1	EBOV21Gui	EBOV	Guinea	2021	23	12	52	65	EBOV2001	66
OQ672471.1	MARV22Gha	MARV	Ghana	2022	3	2	67	82	MARV1967	53
NC_016144.1	LLOV03Spa	LLOV	Spain	2003	0	0	0	52	LLOV	53
NC_055510.1	MLAV15Chi	MLAV	China	2015	0	0	0	87	MLAV	87
NC_039345.1	BOMV16SL	BOMV	Sierra Leone	2016	0	0	0	88	BOMV	88
NC_076535.1	TAPV18Bra	TAPV	Brazil	2018	0	0	0	62	TAPV	62
NC_076735.1	OBLV17Swi	OBLV	Switzerland	2017	0	0	0	52	FishFilo	98
NC_076916.1	KANV16Swi	KANV	Switzerland	2016	0	0	0	98	FishFilo	98
NC_055175.1	XILV11Chi	XILV	China	2011	0	0	0	57	XILV	57
NC_076734.1	FIWV17Siw	FIWV	Switzerland	2017	0	0	0	52	FishFilo	98
NC_055176.1	HUJV11Chi	HUJV	China	2011	0	0	0	57	FishFilo	98

## Sheet: L
Sequence ID	Strain ID	Abbreviation/Species	Location	Year of Identification	Number of Human Cases	Number of Human Deaths	Case Fatality	Bootstrap I	Cluster/Singleton	Bootstrap II
GQ433352.1	MARV67Ger	MARV	Germany	1967	31	7	23	84	MARV1967	91
AY358025.2	MARV75SA	MARV	South Africa	1975	3	1	33	64	MARV1975	100
MH121162.1	SUDV76Sud	SUDV	Sudan	1976	284	151	53	100	SUDV1976	100
KM655246.1	EBOV76DRC	EBOV	Democratic Republic of the Congo	1976	318	280	88	98	EBOV1976	98
KC242791.1	EBOV77DRC	EBOV	Democratic Republic of the Congo	1977	1	1	100	98	EBOV1976	98
KC242783.2	SUDV79Sud	SUDV	Sudan	1979	34	22	65	69	SUDV1976	100
NC_001608.3	MARV80Ken	MARV	Kenya	1980	2	1	50	91	MARV1967	91
NC_024781.1	MARV87Ken	MARV	Kenya	1987	1	1	100	100	MARV1987	100
NC_004161.1	RESV89Phi	RESV	Philippines	1989	3	0	0	99	RESV1989	100
KY798006.1	RESV89USA	RESV	United States of America	1989	4	0	0	99	RESV1989	100
KY798007.1	RESV92Ita	RESV	Italy	1992	0	0	0	65	RESV1992	100
NC_014372.1	TAIV94CdI	TAIV	Cote d'Ivore	1994	1	0	0	100	TAIV/BDBV	100
KC242792.1	EBOV94Gab	EBOV	Gabon	1994	51	31	61	98	EBOV1994	88
MT583341.1	EBOV95DRC	EBOV	Democratic Republic of the Congo	1995	315	254	81	88	EBOV1994	88
KY798009.1	RESV96USA	RESV	United States of America	1996	0	0	0	65	RESV1992	100
KC242793.1	EBOV96Gab	EBOV	Gabon	1996	91	66	72	98	EBOV1994	88
JX458825.1	MARV9800DRC	MARV	Democratic Republic of the Congo	1998-2000	154	128	83	64	MARV1975	100
MT583345.1	SUDV00Uga	SUDV	Uganda	2000	425	224	53	94	SUDV2000	94
KY471124.1	EBOV01Gab	EBOV	Gabon	2001	65	53	81	98	EBOV2001	98
KF113528.1	EBOV03RC	EBOV	Republic of The Congo	2003	178	157	88	98	EBOV2001	98
KR063674.1	MARV0405Ang	MARV	Angola	2004-2005	252	227	90	99	MARV1967	99
MT583347.1	SUDV04Sud	SUDV	Sudan	2004	17	7	41	69	SUDV1976	100
FJ750953.1	MARV07Uga	MARV	Uganda	2007	4	1	25	100	MARV1987	100
NC_014373.1	BDBV07Uga	BDBV	Uganda	2007	131	42	32	100	TAIV/BDBV	100
KC242784.1	EBOV07DRC	EBOV	Democratic Republic of the Congo	2007	264	187	71	99	EBOV2007	99
JN408064.1	MARV08Net	MARV	Netherlands	2008	1	1	100	84	MARV1967	91
HQ613402.1	EBOV08DRC	EBOV	Democratic Republic of the Congo	2008	32	15	47	99	EBOV2007	99
KY798010.1	RESV08Phi	RESV	Philippines	2008	6	0	0	65	RESV1992	100
JN638998.1	SUDV11Uga	SUDV	Uganda	2011	1	1	100	94	SUDV2000	94
KC545387.1	MARV12Uga	MARV	Uganda	2012	15	4	27	99	MARV1967	91
KC545389.1	SUDV12Uga	SUDV	Uganda	2012	17	7	41	94	SUDV2000	94
KC545393.1	BDBV12DRC	BDBV	Democratic Republic of the Congo	2012	38	13	34	100	TAIV/BDBV	100
KP985768.1	MARV14Uga	MARV	Uganda	2014	1	1	100	100	MARV1975	100
KM519951.1	EBOV14DRC	EBOV	Democratic Republic of the Congo	2014	69	49	71	74	EBOV1994	88
KT765130.1	EBOV14Gui	EBOV	Guinea	2014	28610	11308	39	100	EBOV2014	100
KP701371.1	EBOV14Ita	EBOV	Italy	2014	1	0	0	100	EBOV2014	100
KP260800.1	EBOV14Mal	EBOV	Mali	2014	8	6	75	100	EBOV2014	100
KP184503.1	EBOV14UK	EBOV	United Kingdom	2014	1	0	0	100	EBOV2014	100
KP240934.1	EBOV14USA	EBOV	United States of America	2014	4	1	25	100	EBOV2014	100
MH481611.2	EBOV17DRC	EBOV	Democratic Republic of the Congo	2017	8	4	50	100	EBOV2017	100
MH733477.1	EBOV18DRC	EBOV	Democratic Republic of the Congo	2018	3524	2320	66	74	EBOV1994	88
OQ348596.1	EBOV20DRC	EBOV	Democratic Republic of the Congo	2020	130	55	42	100	EBOV2020	100
OL702894.1	MARV21Gui	MARV	Guinea	2021	1	1	100	99	MARV1967	99
MZ605320.1	EBOV21Gui	EBOV	Guinea	2021	23	12	52	100	EBOV2014	99
OQ672471.1	MARV22Gha	MARV	Ghana	2022	3	2	67	99	MARV1967	100
NC_016144.1	LLOV03Spa	LLOV	Spain	2003	0	0	0	100	LLOV	99
NC_055510.1	MLAV15Chi	MLAV	China	2015	0	0	0	100	MLAV	100
NC_039345.1	BOMV16SL	BOMV	Sierra Leone	2016	0	0	0	83	BOMV	83
NC_076535.1	TAPV18Bra	TAPV	Brazil	2018	0	0	0	100	TAPV	100
NC_076735.1	OBLV17Swi	OBLV	Switzerland	2017	0	0	0	100	FishFilo	100
NC_076916.1	KANV16Swi	KANV	Switzerland	2016	0	0	0	100	FishFilo	100
NC_055175.1	XILV11Chi	XILV	China	2011	0	0	0	69	XILV	69
NC_076734.1	FIWV17Siw	FIWV	Switzerland	2017	0	0	0	100	FishFilo	100
NC_055176.1	HUJV11Chi	HUJV	China	2011	0	0	0	100	FishFilo	100

## Sheet: NP
Sequence ID	Strain ID	Abbreviation/Species	Location	Year of Identification	Number of Human Cases	Number of Human Deaths	Case Fatality	Bootstrap I	Cluster/Singleton	Bootstrap II
GQ433352.1	MARV67Ger	MARV	Germany	1967	31	7	23	84	MARV1967	84
AY358025.2	MARV75SA	MARV	South Africa	1975	3	1	33	53	MARV1975	53
MH121162.1	SUDV76Sud	SUDV	Sudan	1976	284	151	53	71	SUDV1976	71
KM655246.1	EBOV76DRC	EBOV	Democratic Republic of the Congo	1976	318	280	88	79	EBOV1976	79
KC242791.1	EBOV77DRC	EBOV	Democratic Republic of the Congo	1977	1	1	100	79	EBOV1976	79
KC242783.2	SUDV79Sud	SUDV	Sudan	1979	34	22	65	71	SUDV1976	71
NC_001608.3	MARV80Ken	MARV	Kenya	1980	2	1	50	53	MARV1975	53
NC_024781.1	MARV87Ken	MARV	Kenya	1987	1	1	100	99	MARV1987	99
NC_004161.1	RESV89Phi	RESV	Philippines	1989	3	0	0	99	RESV	99
KY798006.1	RESV89USA	RESV	United States of America	1989	4	0	0	99	RESV	99
KY798007.1	RESV92Ita	RESV	Italy	1992	0	0	0	99	RESV	99
NC_014372.1	TAIV94CdI	TAIV	Cote d'Ivore	1994	1	0	0	90	TAIV/BDBV	90
KC242792.1	EBOV94Gab	EBOV	Gabon	1994	51	31	61	89	EBOV1994	89
MT583341.1	EBOV95DRC	EBOV	Democratic Republic of the Congo	1995	315	254	81	79	EBOV1976	79
KY798009.1	RESV96USA	RESV	United States of America	1996	0	0	0	99	RESV	99
KC242793.1	EBOV96Gab	EBOV	Gabon	1996	91	66	72	89	EBOV1994	89
JX458825.1	MARV9800DRC	MARV	Democratic Republic of the Congo	1998-2000	154	128	83	73	MARV1975	53
MT583345.1	SUDV00Uga	SUDV	Uganda	2000	425	224	53	70	SUDV2000	70
KY471124.1	EBOV01Gab	EBOV	Gabon	2001	65	53	81	73	EBOV2001	73
KF113528.1	EBOV03RC	EBOV	Republic of The Congo	2003	178	157	88	73	EBOV2001	73
KR063674.1	MARV0405Ang	MARV	Angola	2004-2005	252	227	90	84	MARV1967	84
MT583347.1	SUDV04Sud	SUDV	Sudan	2004	17	7	41	71	SUDV1976	71
FJ750953.1	MARV07Uga	MARV	Uganda	2007	4	1	25	99	MARV1987	99
NC_014373.1	BDBV07Uga	BDBV	Uganda	2007	131	42	32	99	TAIV/BDBV	90
KC242784.1	EBOV07DRC	EBOV	Democratic Republic of the Congo	2007	264	187	71	72	EBOV2007	72
JN408064.1	MARV08Net	MARV	Netherlands	2008	1	1	100	84	MARV1967	84
HQ613402.1	EBOV08DRC	EBOV	Democratic Republic of the Congo	2008	32	15	47	72	EBOV2007	72
KY798010.1	RESV08Phi	RESV	Philippines	2008	6	0	0	99	RESV	99
JN638998.1	SUDV11Uga	SUDV	Uganda	2011	1	1	100	70	SUDV2000	70
KC545387.1	MARV12Uga	MARV	Uganda	2012	15	4	27	84	MARV1967	84
KC545389.1	SUDV12Uga	SUDV	Uganda	2012	17	7	41	70	SUDV2000	70
KC545393.1	BDBV12DRC	BDBV	Democratic Republic of the Congo	2012	38	13	34	99	TAIV/BDBV	90
KP985768.1	MARV14Uga	MARV	Uganda	2014	1	1	100	73	MARV1975	53
KM519951.1	EBOV14DRC	EBOV	Democratic Republic of the Congo	2014	69	49	71	79	EBOV1976	79
KT765130.1	EBOV14Gui	EBOV	Guinea	2014	28610	11308	39	95	EBOV2014	95
KP701371.1	EBOV14Ita	EBOV	Italy	2014	1	0	0	95	EBOV2014	95
KP260800.1	EBOV14Mal	EBOV	Mali	2014	8	6	75	95	EBOV2014	95
KP184503.1	EBOV14UK	EBOV	United Kingdom	2014	1	0	0	95	EBOV2014	95
KP240934.1	EBOV14USA	EBOV	United States of America	2014	4	1	25	95	EBOV2014	95
MH481611.2	EBOV17DRC	EBOV	Democratic Republic of the Congo	2017	8	4	50	79	EBOV1976	79
MH733477.1	EBOV18DRC	EBOV	Democratic Republic of the Congo	2018	3524	2320	66	79	EBOV1976	79
OQ348596.1	EBOV20DRC	EBOV	Democratic Republic of the Congo	2020	130	55	42	79	EBOV2020	79
OL702894.1	MARV21Gui	MARV	Guinea	2021	1	1	100	95	MARV1967	84
MZ605320.1	EBOV21Gui	EBOV	Guinea	2021	23	12	52	95	EBOV2014	95
OQ672471.1	MARV22Gha	MARV	Ghana	2022	3	2	67	95	MARV1967	84
NC_016144.1	LLOV03Spa	LLOV	Spain	2003	0	0	0	99	LLOV	99
NC_055510.1	MLAV15Chi	MLAV	China	2015	0	0	0	99	MLAV	99
NC_039345.1	BOMV16SL	BOMV	Sierra Leone	2016	0	0	0	85	BOMV	85
NC_076535.1	TAPV18Bra	TAPV	Brazil	2018	0	0	0	99	TAPV	99
NC_076735.1	OBLV17Swi	OBLV	Switzerland	2017	0	0	0	99	FishFilo	99
NC_076916.1	KANV16Swi	KANV	Switzerland	2016	0	0	0	99	FishFilo	99
NC_055175.1	XILV11Chi	XILV	China	2011	0	0	0	73	XILV	73
NC_076734.1	FIWV17Swi	FIWV	Switzerland	2017	0	0	0	99	FishFilo	99
NC_055176.1	HUJV11Chi	HUJV	China	2011	0	0	0	99	FishFilo	99

## Sheet: VP24
Sequence ID	Strain ID	Abbreviation/Species	Location	Year of Identification	Number of Human Cases	Number of Human Deaths	Case Fatality	Bootstrap I	Cluster/Singleton	Bootstrap II
GQ433352.1	MARV67Ger	MARV	Germany	1967	31	7	23	69	MARV1967	100
AY358025.2	MARV75SA	MARV	South Africa	1975	3	1	33	69	MARV1967	100
MH121162.1	SUDV76Sud	SUDV	Sudan	1976	284	151	53	67	SUDV1976	67
KM655246.1	EBOV76DRC	EBOV	Democratic Republic of the Congo	1976	318	280	88	68	EBOV1976	68
KC242791.1	EBOV77DRC	EBOV	Democratic Republic of the Congo	1977	1	1	100	68	EBOV1976	68
KC242783.2	SUDV79Sud	SUDV	Sudan	1979	34	22	65	67	SUDV1976	67
NC_001608.3	MARV80Ken	MARV	Kenya	1980	2	1	50	69	MARV1967	100
NC_024781.1	MARV87Ken	MARV	Kenya	1987	1	1	100	100	MARV1987	100
NC_004161.1	RESV89Phi	RESV	Philippines	1989	3	0	0	50	RESV	100
KY798006.1	RESV89USA	RESV	United States of America	1989	4	0	0	50	RESV	100
KY798007.1	RESV92Ita	RESV	Italy	1992	0	0	0	50	RESV	100
NC_014372.1	TAIV94CdI	TAIV	Cote d'Ivore	1994	1	0	0	99	TAIV/BDBV	99
KC242792.1	EBOV94Gab	EBOV	Gabon	1994	51	31	61	94	EBOV1994	100
MT583341.1	EBOV95DRC	EBOV	Democratic Republic of the Congo	1995	315	254	81	94	EBOV1994	100
KY798009.1	RESV96USA	RESV	United States of America	1996	0	0	0	62	RESV	100
KC242793.1	EBOV96Gab	EBOV	Gabon	1996	91	66	72	94	EBOV1994	100
JX458825.1	MARV9800DRC	MARV	Democratic Republic of the Congo	1998-2000	154	128	83	63	MARV1967	100
MT583345.1	SUDV00Uga	SUDV	Uganda	2000	425	224	53	70	SUDV2000	70
KY471124.1	EBOV01Gab	EBOV	Gabon	2001	65	53	81	57	EBOV2001	57
KF113528.1	EBOV03RC	EBOV	Republic of The Congo	2003	178	157	88	57	EBOV2001	57
KR063674.1	MARV0405Ang	MARV	Angola	2004-2005	252	227	90	98	MARV2004	98
MT583347.1	SUDV04Sud	SUDV	Sudan	2004	17	7	41	67	SUDV1976	67
FJ750953.1	MARV07Uga	MARV	Uganda	2007	4	1	25	100	MARV1987	100
NC_014373.1	BDBV07Uga	BDBV	Uganda	2007	131	42	32	100	TAIV/BDBV	99
KC242784.1	EBOV07DRC	EBOV	Democratic Republic of the Congo	2007	264	187	71	66	EBOV2007	66
JN408064.1	MARV08Net	MARV	Netherlands	2008	1	1	100	69	MARV1967	100
HQ613402.1	EBOV08DRC	EBOV	Democratic Republic of the Congo	2008	32	15	47	66	EBOV2007	66
KY798010.1	RESV08Phi	RESV	Philippines	2008	6	0	0	100	RESV	100
JN638998.1	SUDV11Uga	SUDV	Uganda	2011	1	1	100	70	SUDV2000	70
KC545387.1	MARV12Uga	MARV	Uganda	2012	15	4	27	69	MARV1967	100
KC545389.1	SUDV12Uga	SUDV	Uganda	2012	17	7	41	70	SUDV2000	70
KC545393.1	BDBV12DRC	BDBV	Democratic Republic of the Congo	2012	38	13	34	100	TAIV/BDBV	99
KP985768.1	MARV14Uga	MARV	Uganda	2014	1	1	100	63	MARV1967	100
KM519951.1	EBOV14DRC	EBOV	Democratic Republic of the Congo	2014	69	49	71	100	EBOV1994	100
KT765130.1	EBOV14Gui	EBOV	Guinea	2014	28610	11308	39	100	EBOV1994	100
KP701371.1	EBOV14Ita	EBOV	Italy	2014	1	0	0	100	EBOV1994	100
KP260800.1	EBOV14Mal	EBOV	Mali	2014	8	6	75	100	EBOV1994	100
KP184503.1	EBOV14UK	EBOV	United Kingdom	2014	1	0	0	100	EBOV1994	100
KP240934.1	EBOV14USA	EBOV	United States of America	2014	4	1	25	100	EBOV1994	100
MH481611.2	EBOV17DRC	EBOV	Democratic Republic of the Congo	2017	8	4	50	100	EBOV1994	100
MH733477.1	EBOV18DRC	EBOV	Democratic Republic of the Congo	2018	3524	2320	66	100	EBOV1994	100
OQ348596.1	EBOV20DRC	EBOV	Democratic Republic of the Congo	2020	130	55	42	57	EBOV2001	57
OL702894.1	MARV21Gui	MARV	Guinea	2021	1	1	100	100	MARV2004	98
MZ605320.1	EBOV21Gui	EBOV	Guinea	2021	23	12	52	78	EBOV1994	100
OQ672471.1	MARV22Gha	MARV	Ghana	2022	3	2	67	100	MARV2004	98
NC_016144.1	LLOV03Spa	LLOV	Spain	2003	0	0	0	100	LLOV	100
NC_055510.1	MLAV15Chi	MLAV	China	2015	0	0	0	100	MLAV	100
NC_039345.1	BOMV16SL	BOMV	Sierra Leone	2016	0	0	0	85	BOMV	85
NC_076535.1	TAPV18Bra	TAPV	Brazil	2018	0	0	0	100	TAPV	100

## Sheet: VP30
Sequence ID	Strain ID	Abbreviation/Species	Location	Year of Identification	Number of Human Cases	Number of Human Deaths	Case Fatality	Bootstrap I	Cluster/Singleton	Bootstrap II
GQ433352.1	MARV67Ger	MARV	Germany	1967	31	7	23	94	MARV1967	81
AY358025.2	MARV75SA	MARV	South Africa	1975	3	1	33	52	MARV1975	99
MH121162.1	SUDV76Sud	SUDV	Sudan	1976	284	151	53	75	SUDV1976	75
KM655246.1	EBOV76DRC	EBOV	Democratic Republic of the Congo	1976	318	280	88	75	EBOV	100
KC242791.1	EBOV77DRC	EBOV	Democratic Republic of the Congo	1977	1	1	100	75	EBOV	100
KC242783.2	SUDV79Sud	SUDV	Sudan	1979	34	22	65	75	SUDV1976	75
NC_001608.3	MARV80Ken	MARV	Kenya	1980	2	1	50	90	MARV1967	81
NC_024781.1	MARV87Ken	MARV	Kenya	1987	1	1	100	100	MARV1987	100
NC_004161.1	RESV89Phi	RESV	Philippines	1989	3	0	0	50	RESV	100
KY798006.1	RESV89USA	RESV	United States of America	1989	4	0	0	50	RESV	100
KY798007.1	RESV92Ita	RESV	Italy	1992	0	0	0	50	RESV	100
NC_014372.1	TAIV94CdI	TAIV	Cote d'Ivore	1994	1	0	0	100	TAIV/BDBV	100
KC242792.1	EBOV94Gab	EBOV	Gabon	1994	51	31	61	93	EBOV	100
MT583341.1	EBOV95DRC	EBOV	Democratic Republic of the Congo	1995	315	254	81	75	EBOV	100
KY798009.1	RESV96USA	RESV	United States of America	1996	0	0	0	50	RESV	100
KC242793.1	EBOV96Gab	EBOV	Gabon	1996	91	66	72	93	EBOV	100
JX458825.1	MARV9800DRC	MARV	Democratic Republic of the Congo	1998-2000	154	128	83	99	MARV1975	99
MT583345.1	SUDV00Uga	SUDV	Uganda	2000	425	224	53	100	SUDV2000	100
KY471124.1	EBOV01Gab	EBOV	Gabon	2001	65	53	81	74	EBOV	100
KF113528.1	EBOV03RC	EBOV	Republic of The Congo	2003	178	157	88	74	EBOV	100
KR063674.1	MARV0405Ang	MARV	Angola	2004-2005	252	227	90	58	MARV1967	81
MT583347.1	SUDV04Sud	SUDV	Sudan	2004	17	7	41	75	SUDV1976	75
FJ750953.1	MARV07Uga	MARV	Uganda	2007	4	1	25	100	MARV1987	100
NC_014373.1	BDBV07Uga	BDBV	Uganda	2007	131	42	32	100	TAIV/BDBV	100
KC242784.1	EBOV07DRC	EBOV	Democratic Republic of the Congo	2007	264	187	71	75	EBOV	100
JN408064.1	MARV08Net	MARV	Netherlands	2008	1	1	100	89	MARV1967	81
HQ613402.1	EBOV08DRC	EBOV	Democratic Republic of the Congo	2008	32	15	47	75	EBOV	100
KY798010.1	RESV08Phi	RESV	Philippines	2008	6	0	0	67	RESV	100
JN638998.1	SUDV11Uga	SUDV	Uganda	2011	1	1	100	71	SUDV2000	100
KC545387.1	MARV12Uga	MARV	Uganda	2012	15	4	27	84	MARV1967	81
KC545389.1	SUDV12Uga	SUDV	Uganda	2012	17	7	41	70	SUDV2000	100
KC545393.1	BDBV12DRC	BDBV	Democratic Republic of the Congo	2012	38	13	34	100	TAIV/BDBV	100
KP985768.1	MARV14Uga	MARV	Uganda	2014	1	1	100	52	MARV1975	99
KM519951.1	EBOV14DRC	EBOV	Democratic Republic of the Congo	2014	69	49	71	100	EBOV	100
KT765130.1	EBOV14Gui	EBOV	Guinea	2014	28610	11308	39	100	EBOV	100
KP701371.1	EBOV14Ita	EBOV	Italy	2014	1	0	0	100	EBOV	100
KP260800.1	EBOV14Mal	EBOV	Mali	2014	8	6	75	100	EBOV	100
KP184503.1	EBOV14UK	EBOV	United Kingdom	2014	1	0	0	100	EBOV	100
KP240934.1	EBOV14USA	EBOV	United States of America	2014	4	1	25	100	EBOV	100
MH481611.2	EBOV17DRC	EBOV	Democratic Republic of the Congo	2017	8	4	50	100	EBOV	100
MH733477.1	EBOV18DRC	EBOV	Democratic Republic of the Congo	2018	3524	2320	66	100	EBOV	100
OQ348596.1	EBOV20DRC	EBOV	Democratic Republic of the Congo	2020	130	55	42	74	EBOV	100
OL702894.1	MARV21Gui	MARV	Guinea	2021	1	1	100	58	MARV1967	81
MZ605320.1	EBOV21Gui	EBOV	Guinea	2021	23	12	52	90	EBOV	100
OQ672471.1	MARV22Gha	MARV	Ghana	2022	3	2	67	100	MARV1967	81
NC_016144.1	LLOV03Spa	LLOV	Spain	2003	0	0	0	100	LLOV	100
NC_055510.1	MLAV15Chi	MLAV	China	2015	0	0	0	100	MLAV	100
NC_039345.1	BOMV16SL	BOMV	Sierra Leone	2016	0	0	0	51	BOMV	51
NC_076535.1	TAPV18Bra	TAPV	Brazil	2018	0	0	0	51	TAPV	50
NC_055175.1	XILV11Chi	XILV	China	2011	0	0	0	50	XILV	50

## Sheet: VP35
Sequence ID	Strain ID	Abbreviation/Species	Location	Year of Identification	Number of Human Cases	Number of Human Deaths	Case Fatality	Bootstrap I	Cluster/Singleton	Bootstrap II
GQ433352.1	MARV67Ger	MARV	Germany	1967	31	7	23	53	MARV1967	87
AY358025.2	MARV75SA	MARV	South Africa	1975	3	1	33	57	MARV1975	57
MH121162.1	SUDV76Sud	SUDV	Sudan	1976	284	151	53	100	SUDV1976	100
KM655246.1	EBOV76DRC	EBOV	Democratic Republic of the Congo	1976	318	280	88	72	EBOV1976	75
KC242791.1	EBOV77DRC	EBOV	Democratic Republic of the Congo	1977	1	1	100	72	EBOV1976	75
KC242783.2	SUDV79Sud	SUDV	Sudan	1979	34	22	65	100	SUDV1976	100
NC_001608.3	MARV80Ken	MARV	Kenya	1980	2	1	50	57	MARV1975	57
NC_024781.1	MARV87Ken	MARV	Kenya	1987	1	1	100	100	MARV1987	100
NC_004161.1	RESV89Phi	RESV	Philippines	1989	3	0	0	76	RESV1989	76
KY798006.1	RESV89USA	RESV	United States of America	1989	4	0	0	76	RESV1989	76
KY798007.1	RESV92Ita	RESV	Italy	1992	0	0	0	58	RESV1992	57
NC_014372.1	TAIV94CdI	TAIV	Cote d'Ivore	1994	1	0	0	89	TAIV/BDBV	88
KC242792.1	EBOV94Gab	EBOV	Gabon	1994	51	31	61	75	EBOV1976	75
MT583341.1	EBOV95DRC	EBOV	Democratic Republic of the Congo	1995	315	254	81	75	EBOV1976	75
KY798009.1	RESV96USA	RESV	United States of America	1996	0	0	0	58	RESV1992	57
KC242793.1	EBOV96Gab	EBOV	Gabon	1996	91	66	72	75	EBOV1976	75
JX458825.1	MARV9800DRC	MARV	Democratic Republic of the Congo	1998-2000	154	128	83	57	MARV1975	57
MT583345.1	SUDV00Uga	SUDV	Uganda	2000	425	224	53	99	SUDV2000	99
KY471124.1	EBOV01Gab	EBOV	Gabon	2001	65	53	81	75	EBOV1976	75
KF113528.1	EBOV03RC	EBOV	Republic of The Congo	2003	178	157	88	75	EBOV1976	75
KR063674.1	MARV0405Ang	MARV	Angola	2004-2005	252	227	90	64	MARV1975	64
MT583347.1	SUDV04Sud	SUDV	Sudan	2004	17	7	41	100	SUDV1976	100
FJ750953.1	MARV07Uga	MARV	Uganda	2007	4	1	25	100	MARV1987	100
NC_014373.1	BDBV07Uga	BDBV	Uganda	2007	131	42	32	100	TAIV/BDBV	88
KC242784.1	EBOV07DRC	EBOV	Democratic Republic of the Congo	2007	264	187	71	63	EBOV2007	62
JN408064.1	MARV08Net	MARV	Netherlands	2008	1	1	100	87	MARV1967	87
HQ613402.1	EBOV08DRC	EBOV	Democratic Republic of the Congo	2008	32	15	47	63	EBOV2007	62
KY798010.1	RESV08Phi	RESV	Philippines	2008	6	0	0	58	RESV1992	57
JN638998.1	SUDV11Uga	SUDV	Uganda	2011	1	1	100	63	SUDV2000	99
KC545387.1	MARV12Uga	MARV	Uganda	2012	15	4	27	53	MARV1967	87
KC545389.1	SUDV12Uga	SUDV	Uganda	2012	17	7	41	63	SUDV2000	99
KC545393.1	BDBV12DRC	BDBV	Democratic Republic of the Congo	2012	38	13	34	100	TAIV/BDBV	88
KP985768.1	MARV14Uga	MARV	Uganda	2014	1	1	100	57	MARV1975	57
KM519951.1	EBOV14DRC	EBOV	Democratic Republic of the Congo	2014	69	49	71	75	EBOV1976	75
KT765130.1	EBOV14Gui	EBOV	Guinea	2014	28610	11308	39	71	EBOV2014	70
KP701371.1	EBOV14Ita	EBOV	Italy	2014	1	0	0	71	EBOV2014	70
KP260800.1	EBOV14Mal	EBOV	Mali	2014	8	6	75	71	EBOV2014	70
KP184503.1	EBOV14UK	EBOV	United Kingdom	2014	1	0	0	71	EBOV2014	70
KP240934.1	EBOV14USA	EBOV	United States of America	2014	4	1	25	71	EBOV2014	70
MH481611.2	EBOV17DRC	EBOV	Democratic Republic of the Congo	2017	8	4	50	75	EBOV1976	75
MH733477.1	EBOV18DRC	EBOV	Democratic Republic of the Congo	2018	3524	2320	66	75	EBOV1976	75
OQ348596.1	EBOV20DRC	EBOV	Democratic Republic of the Congo	2020	130	55	42	100	EBOV2020	100
OL702894.1	MARV21Gui	MARV	Guinea	2021	1	1	100	64	MARV1975	64
MZ605320.1	EBOV21Gui	EBOV	Guinea	2021	23	12	52	71	EBOV2014	70
OQ672471.1	MARV22Gha	MARV	Ghana	2022	3	2	67	64	MARV1975	64
NC_016144.1	LLOV03Spa	LLOV	Spain	2003	0	0	0	100	LLOV	100
NC_055510.1	MLAV15Chi	MLAV	China	2015	0	0	0	71	MLAV	100
NC_039345.1	BOMV16SL	BOMV	Sierra Leone	2016	0	0	0	100	BOMV	100
NC_076535.1	TAPV18Bra	TAPV	Brazil	2018	0	0	0	71	TAPV	71

## Sheet: VP40
Sequence ID	Strain ID	Abbreviation/Species	Location	Year of Identification	Number of Human Cases	Number of Human Deaths	Case Fatality	Bootstrap I	Cluster/Singleton	Bootstrap II
GQ433352.1	MARV67Ger	MARV	Germany	1967	31	7	23	100	MARV1967	100
AY358025.2	MARV75SA	MARV	South Africa	1975	3	1	33	55	MARV1975	100
MH121162.1	SUDV76Sud	SUDV	Sudan	1976	284	151	53	55	SUDV1976	100
KM655246.1	EBOV76DRC	EBOV	Democratic Republic of the Congo	1976	318	280	88	100	EBOV	100
KC242791.1	EBOV77DRC	EBOV	Democratic Republic of the Congo	1977	1	1	100	100	EBOV	100
KC242783.2	SUDV79Sud	SUDV	Sudan	1979	34	22	65	55	SUDV1976	100
NC_001608.3	MARV80Ken	MARV	Kenya	1980	2	1	50	61	MARV1975	100
NC_024781.1	MARV87Ken	MARV	Kenya	1987	1	1	100	77	MARV1975	100
NC_004161.1	RESV89Phi	RESV	Philippines	1989	3	0	0	77	RESV	100
KY798006.1	RESV89USA	RESV	United States of America	1989	4	0	0	77	RESV	100
KY798007.1	RESV92Ita	RESV	Italy	1992	0	0	0	77	RESV	100
NC_014372.1	TAIV94CdI	TAIV	Cote d'Ivore	1994	1	0	0	97	TAIV/BDBV	97
KC242792.1	EBOV94Gab	EBOV	Gabon	1994	51	31	61	100	EBOV	100
MT583341.1	EBOV95DRC	EBOV	Democratic Republic of the Congo	1995	315	254	81	100	EBOV	100
KY798009.1	RESV96USA	RESV	United States of America	1996	0	0	0	100	RESV	100
KC242793.1	EBOV96Gab	EBOV	Gabon	1996	91	66	72	100	EBOV	100
JX458825.1	MARV9800DRC	MARV	Democratic Republic of the Congo	1998-2000	154	128	83	57	MARV1975	100
MT583345.1	SUDV00Uga	SUDV	Uganda	2000	425	224	53	55	SUDV1976	100
KY471124.1	EBOV01Gab	EBOV	Gabon	2001	65	53	81	100	EBOV	100
KF113528.1	EBOV03RC	EBOV	Republic of The Congo	2003	178	157	88	100	EBOV	100
KR063674.1	MARV0405Ang	MARV	Angola	2004-2005	252	227	90	61	MARV1975	100
MT583347.1	SUDV04Sud	SUDV	Sudan	2004	17	7	41	55	SUDV1976	100
FJ750953.1	MARV07Uga	MARV	Uganda	2007	4	1	25	77	MARV1975	100
NC_014373.1	BDBV07Uga	BDBV	Uganda	2007	131	42	32	100	TAIV/BDBV	97
KC242784.1	EBOV07DRC	EBOV	Democratic Republic of the Congo	2007	264	187	71	66	EBOV	66
JN408064.1	MARV08Net	MARV	Netherlands	2008	1	1	100	61	MARV1975	100
HQ613402.1	EBOV08DRC	EBOV	Democratic Republic of the Congo	2008	32	15	47	66	EBOV	66
KY798010.1	RESV08Phi	RESV	Philippines	2008	6	0	0	73	RESV	100
JN638998.1	SUDV11Uga	SUDV	Uganda	2011	1	1	100	100	SUDV2011	100
KC545387.1	MARV12Uga	MARV	Uganda	2012	15	4	27	61	MARV1975	100
KC545389.1	SUDV12Uga	SUDV	Uganda	2012	17	7	41	55	SUDV1976	100
KC545393.1	BDBV12DRC	BDBV	Democratic Republic of the Congo	2012	38	13	34	100	TAIV/BDBV	97
KP985768.1	MARV14Uga	MARV	Uganda	2014	1	1	100	55	MARV1975	100
KM519951.1	EBOV14DRC	EBOV	Democratic Republic of the Congo	2014	69	49	71	100	EBOV	100
KT765130.1	EBOV14Gui	EBOV	Guinea	2014	28610	11308	39	100	EBOV	100
KP701371.1	EBOV14Ita	EBOV	Italy	2014	1	0	0	100	EBOV	100
KP260800.1	EBOV14Mal	EBOV	Mali	2014	8	6	75	100	EBOV	100
KP184503.1	EBOV14UK	EBOV	United Kingdom	2014	1	0	0	100	EBOV	100
KP240934.1	EBOV14USA	EBOV	United States of America	2014	4	1	25	100	EBOV	100
MH481611.2	EBOV17DRC	EBOV	Democratic Republic of the Congo	2017	8	4	50	60	EBOV	60
MH733477.1	EBOV18DRC	EBOV	Democratic Republic of the Congo	2018	3524	2320	66	100	EBOV	100
OQ348596.1	EBOV20DRC	EBOV	Democratic Republic of the Congo	2020	130	55	42	60	EBOV	60
OL702894.1	MARV21Gui	MARV	Guinea	2021	1	1	100	61	MARV1975	100
MZ605320.1	EBOV21Gui	EBOV	Guinea	2021	23	12	52	100	EBOV	100
OQ672471.1	MARV22Gha	MARV	Ghana	2022	3	2	67	61	MARV1975	100
NC_016144.1	LLOV03Spa	LLOV	Spain	2003	0	0	0	100	LLOV	100
NC_055510.1	MLAV15Chi	MLAV	China	2015	0	0	0	100	MLAV	100
NC_039345.1	BOMV16SL	BOMV	Sierra Leone	2016	0	0	0	100	BOMV	100
NC_076535.1	TAPV18Bra	TAPV	Brazil	2018	0	0	0	72	TAPV/XILV	72
NC_055175.1	XILV11Chi	XILV	China	2011	0	0	0	72	TAPV/XILV	72
